# Supplementary material for: Deciphering the Hidden Ecology and Connectivity of Vibrio in the Oceans
Source: Nat Commun. 2026 Apr 1;17:4707. doi: 10.1038/s41467-026-71231-3 (PMC13212558; doi:10.1038/s41467-026-71231-3)
Supplement: Supplementary file 3 — Supplementary Data 1 -12 [file 41467_2026_71231_MOESM3_ESM.xlsx]

## Sheet: descriptions
Supplementary Data S1	Metagenomic co-assemblies stats
Supplementary Data S2	Vibrio tpm frequency
Supplementary Data S3	Estimated travel times
Supplementary Data S4	SRF FLV similarity
Supplementary Data S5	SRF NAV similarity
Supplementary Data S6	SRF MiAV similarity
Supplementary Data S7	SRF MeAV similarity
Supplementary Data S8	Two-sided Fisher z-test similarity vs travel time
Supplementary Data S9	Two-sided Fisher z-test similarity vs Km
Supplementary Data S10	Linear regression statistics for z-scored TT and distance
Supplementary Data S11	MiAV long-distance biological corridors
Supplementary Data S12	Vibrio species used for the k-mers similarity simulations

## Sheet: Supplementary Data S1
file	num_seqs	sum_len	min_len	avg_len	max_len	N50
FLV_ANE	12127	8344951	206	688.1	15782	727
FLV_ARC	3726	1613160	201	432.9	9535	377
FLV_ANW	1452	649230	216	447.1	3433	404
FLV_ASE	1261	648161	250	514	6083	465
FLV_ASW	9906	5647570	283	570.1	83974	590
FLV_ION	3473	1599083	301	460.4	28467	427
FLV_IOS	1207	605914	267	502	38548	421
FLV_MED	4355	2138155	204	491	14228	483
FLV_PON	6426	2890849	214	449.9	28481	418
FLV_PSE	31135	28518490	200	916	78268	1077
FLV_PSW	8219	3883972	273	472.6	50239	456
FLV_RED	5205	2660832	201	511.2	21977	507
FLV_SOC	592	223357	301	377.3	4341	342
PAV_ANE	7025	5619329	220	799.9	20369	1019
PAV_ANW	15220	10362713	202	680.9	21525	751
PAV_ARC	3137	1546098	206	492.9	81102	435
PAV_ASE	2181	1145042	204	525	23392	467
PAV_ASW	24588	20253418	201	823.7	84587	1029
PAV_ION	38910	34788478	200	894.1	50452	1175
PAV_IOS	25512	18793645	200	736.7	59103	844
PAV_MED	48718	50941470	200	1045.6	91815	1578
PAV_PON	21843	18165552	200	831.6	34760	990
PAV_PSE	20930	11843177	201	565.8	20814	581
PAV_PSW	67891	60567794	200	892.1	81103	1123
PAV_RED	8883	5809077	217	654	12530	727
PAV_SOC	911	367353	222	403.2	1687	381

## Sheet: Supplementary Data S2
Species	FLV_ANE	FLV_ARC	FLV_ANW	FLV_ASE	FLV_ASW	FLV_ION	FLV_IOS	FLV_MED	FLV_PON	FLV_PSE	FLV_PSW	FLV_RED	FLV_SOC	PAV_ANE	PAV_ANW	PAV_ASE	PAV_ASW	PAV_ION	PAV_IOS	PAV_MED	PAV_PON	PAV_PSE	PAV_PSW	PAV_RED	PAV_SOC	PAV_ARC
Vibrio azureus	0	0	76.3827	0	0	194.861	0	10.2932	134.362	765.76	3290.15	82.1861	0	549.427	1071.41	316.72	3.57794	7993.69	1396.17	431.23	1917.63	76.8177	2323.61	1318.05	0	0
Vibrio campbellii	35.8597	0	25.2904	0	15.3395	76.7332	0	8.69142	516.521	263.616	906.861	290.403	0	114.959	3391.57	0	222.109	2975.17	2724.92	903.05	911.903	836.753	1537.03	1921.03	0	0
Vibrio parahaemolyticus	44.5439	3.92422	21.2858	152.677	132.9	29.0806	0	34.6451	53.7439	251.183	29.1145	531.421	0	34.5874	678.536	411.979	81.4822	1235.61	517.017	3916.8	200.752	3846.87	550.334	380.906	0	1.96244
Vibrio tapetis	9511.59	2.32789	0	0	0	0	0	0	0	25.5346	0	0	0	57.7745	0	100.258	41.4615	39.4245	0	186.514	18.9632	21.3872	15.62	0	0	0
Vibrio rotiferianus	0	0	0	0	124.65	0	0	0	0	7.6292	0	37.636	0	0	82.803	0	17.8575	250.839	6678.06	24.4905	6.21731	19.5136	1945.61	43.0445	0	0
Vibrio caribbeanicus	14.7688	0	23.3524	0	26.9577	0	57.4243	0	46.0606	1841.93	76.7656	0	0	0	215.981	103.118	140.598	333.636	810.692	1620.99	610.008	2381.6	24.7165	0	0	0
Vibrio navarrensis	0	0	0	0	0	22.6208	0	0	0	0	16.3984	41.0212	0	0	39.1062	0	0	7362.1	32.0217	13.2638	70.0835	0	64.9022	0	0	0
Vibrio splendidus	69.8021	158.894	0	138.573	32.1977	8.65942	0	0	25.4341	576.591	13.0989	0	0	962.015	1704.98	42.2268	286.107	330.19	0	488.903	1737.07	277.802	166.399	0	0	0
Vibrio kanaloae	11.6344	0	0	0	0	0	0	0	0	17.021	0	0	121.995	5.49679	0	0	28.3167	6659.19	0	33.5504	0	1.92096	0	0	0	0
Vibrio coralliilyticus	0	0	0	0	4267.43	0	0	0	0	25.4424	0	0	0	0	0	0	81.8372	892.65	127.697	66.294	131.732	365.178	106.324	0	0	0
Vibrio alginolyticus	6.52433	0	0	33.6687	0	0	27.0908	44.2215	12.4346	78.6806	37.7045	464.013	29.9186	49.3366	88.9796	327.857	183.141	322.754	742.078	97.5624	261.588	605.582	201.226	889.626	94.6886	0
Vibrio sp. THAF190c	0	0	0	0	0	235.33	0	0	0	2.71343	111.298	0	0	0	0	0	321.004	516.076	40.4277	6.74129	0	0	2899.52	0	0	0
Vibrio sinaloensis	0	0	0	0	0	0	0	0	0	0	0	0	0	0	0	0	0	8.59987	3813.46	0	0	0	63.1406	0	0	0
Vibrio nigripulchritudo	0	0	0	0	0	251.647	0	0	0	97.6495	0	0	0	0	0	0	0	2341.5	11.8206	146.021	21.5116	0	322.725	16.6572	0	0
Vibrio harveyi	0	0	0	0	22.7452	0	0	7.31682	17.4056	13.6336	4.88585	0	0	6.10381	100.775	0	15.4242	145.189	1395.04	410.696	156.853	61.4456	404.421	97.4218	0	0
Vibrio fortis	0	0	0	0	37.3667	197.854	0	2.81868	0	0	137.587	0	0	0	0	0	289.914	332.753	52.585	25.3021	0	0	1540.6	0	0	0
Vibrio mediterranei	0	0	0	0	0	0	0	0	5.32018	0	0	0	0	0	0	0	0	1475.62	7.92076	8.15649	30.6727	0	443.832	0	0	0
Vibrio tubiashii	30.8097	9.0538	133.671	103.262	0	14.3467	61.8592	0	0	6.41532	18.4516	46.3217	174.533	0	59.2476	118.519	0	73.337	0	186.876	192.679	139.365	389.503	47.9913	0	0
Vibrio cholerae	0	0	67.9129	0	5.90229	0	18.5204	10.326	93.5758	26.7642	4.35469	64.442	0	18.8431	66.7617	155.049	82.1831	433.57	176.69	46.0128	114.61	9.50219	76.2411	31.0681	0	67.1154
Vibrio atlanticus	38.208	0	0	0	92.4847	0	0	0	385.527	91.8155	3.76252	0	0	56.0245	0	0	619.119	15.3997	6.28836	18.8249	66.3732	55.6104	64.7173	0	0	0
Vibrio sp. HI00D65	0	0	0	0	0	0	0	0	0	457.617	0	0	0	6.42373	623.818	0	46.5175	18.5071	0	45.7511	11.19	39.5822	31.1375	0	0	0
Vibrio vulnificus	35.8017	0	0	0	15.8511	13.8024	30.2987	11.6188	0	4.89733	5.66223	0	0	27.7101	111.802	0	27.1355	244.712	239.839	144.357	15.9844	32.0326	83.1934	77.7258	0	0
Vibrio fluvialis	0	5.22896	119.708	0	0	0	64.2946	0	46.204	0	2.16045	31.8793	0	19.3825	0	105.174	0	30.5247	17.9033	343.736	10.9756	0	264.962	0	0	6.55792
Vibrio crassostreae	14.503	0	0	0	86.9704	7.48767	0	0	96.318	94.7865	0	26.3503	0	8.24253	95.0274	0	267.573	53.0535	52.1756	52.6461	8.47086	35.7171	60.7871	0	0	0
Vibrio sp. SG41-7	20.0017	0	15.5006	0	0	13.6942	11.2934	0	0	0	1.74769	0	0	20.0381	32.5348	0	136.204	154.283	221.416	37.416	110.302	29.3529	36.3273	77.3807	0	0
Vibrio chagasii	40.705	0	0	0	34.1334	0	0	0	0	28.3599	0	0	0	0	159.022	0	222.527	117.689	0	55.2341	20.8789	13.3498	185.703	0	0	0
Vibrio sp. Sal10	653.932	0	0	0	0	0	0	0	2.61568	14.3416	0	0	0	0	0	0	18.8164	0	0	7.83392	8.52449	6.14711	0	0	0	0
Vibrio anguillarum	0	0	0	0	33.2156	0	0	0	0	25.5497	2.97424	42.0772	0	0	186.881	39.9666	65.781	0	0	252.32	0	21.4869	8.75542	0	0	1.49291
Vibrio natriegens	0	0	19.7276	0	0	0	0	0	0	11.0079	0	0	0	0	0	0	0	0	4.69682	97.4812	0	0	3.98824	454.856	0	0
Vibrio sp. AND4	0	0	0	0	0	0	0	0	71.2426	19.6981	3.11483	0	0	5.76041	353.519	0	0	48.7706	20.3587	22.1337	11.8784	12.5084	6.2393	0	0	0
Vibrio lentus	101.363	0	0	0	0	0	0	0	79.7809	89.4233	0	0	0	11.0711	67.2173	45.4952	93.9998	14.1166	0	14.5916	0	21.8763	7.98916	0	0	0
Vibrio breoganii	0	0	0	453.432	0	0	0	0	0	0	15.6199	0	0	0	0	0	17.3962	0	0	4.24743	0	0	1.25908	0	0	3.3124
Vibrio sp. OPT46	0	0	0	0	0	0	0	0	4.3122	460.254	0	0	0	0	0	0	0	0	0	0	0	0	9.45788	0	0	0
Vibrio astriarenae	0	0	0	0	0	0	0	0	0	0	0	0	0	0	0	0	0	4.74115	0	0	0	0	468.191	0	0	0
Vibrio diabolicus	0	0	0	0	5.00008	0	0	9.0233	13.015	0	0	21.2738	0	0	33.0792	0	14.8229	32.0648	91.3699	21.6534	21.263	0	13.6136	141.783	0	0
Vibrio penaeicida	0	0	0	0	0	0	0	0	0	0	0	0	0	0	0	0	0	148.806	0	2.16457	1.93359	0	205.641	36.9497	0	0
Vibrio owensii	0	0	0	0	0	0	0	17.7585	0	0	0	0	0	0	71.6336	0	0	28.5537	99.9753	54.9578	17.7136	12.4208	89.8553	0	0	0
Vibrio jasicida	0	0	0	0	0	0	0	0	0	0	3.55981	0	0	0	20.5436	0	0	64.4081	60.1286	109.679	29.8459	14.8046	33.3983	0	0	0
Vibrio pectenicida	0	0	0	0	0	0	0	0	0	0	0	0	0	0	0	0	0	0	17.5701	2.55236	0	234.727	19.8811	0	0	0
Vibrio sp. 16	0	0	0	0	0	0	0	0	0	0	0	0	0	0	0	0	0	0	244.28	0	0	0	29.8133	0	0	0
Vibrio cyclitrophicus	0	0	0	0	7.33126	26.4709	0	0	0	67.7093	0	0	0	5.79221	0	0	6.40089	19.6821	38.8474	15.9657	7.57984	27.499	45.3927	0	0	0
Vibrio tasmaniensis	8.36873	0	0	0	24.4091	0	0	0	0	35.1542	0	0	0	30.3755	0	0	66.1528	14.2877	50.9522	1.33165	11.6875	18.0149	2.98709	0	0	0
Vibrio aquimaris	0	0	0	0	0	0	0	0	0	3.94859	0	0	0	0	0	0	0	193.481	0	7.67475	7.15159	8.35839	19.7507	0	0	0
Vibrionales bacterium SWAT-3	0	0	0	0	10.9701	0	0	0	8.4094	0	0	0	0	0	69.1485	0	84.8767	23.7241	0	3.58583	6.2981	14.9575	6.38078	0	0	0
Vibrio toranzoniae	0	0	88.7132	0	0	0	0	0	0	0	0	0	0	47.1115	0	0	67.6431	0	0	0	5.47424	14.1863	0	0	0	0
Vibrio neptunius	0	0	0	0	46.4384	0	0	0	0	10.0151	0	0	0	0	0	0	0	0	0	157.188	0	0	3.23908	0	0	0
Vibrio sagamiensis	0	0	0	0	0	0	0	3.86636	0	11.0057	5.78052	0	0	0	22.3224	0	0	6.59727	41.5264	51.129	72.5354	0	1.96805	0	0	0
Vibrio sp.	119.32	0	0	0	0	0	0	0	0	12.9208	0	0	0	0	0	0	0	0	0	55.0337	0	18.2139	0	0	0	0
Vibrio ponticus	0	0	0	0	0	0	0	0	0	0	0	0	0	0	0	0	0	0	0	0	0	0	194.677	0	0	0
Vibrio sp. MED222	9.5389	0	17.8993	0	0	0	0	0	0	40.955	4.10248	0	0	40.4875	0	0	0	0	36.1615	0	0	0	3.73559	23.3949	0	0
Vibrio sp. 10N.261.52.A1	0	0	0	0	0	0	0	0	0	0	1.61733	0	0	13.6351	29.5241	0	93.3744	14.9589	0	16.5864	0	0	0	0	0	0
Vibrio echinoideorum	0	0	0	0	0	0	0	0	0	0	0	0	0	0	0	0	0	160.934	0	0	7.93797	0	0	0	0	0
Vibrio sp. vnigr-6D03	0	0	0	0	0	0	0	0	0	0	0	0	0	0	0	0	0	53.4262	0	0	4.99379	0	86.4442	0	0	0
Vibrio sp. JCM 19053	0	0	0	0	0	0	0	2.57957	7.36124	0	0	29.4394	0	0	0	0	0	44.0715	32.8698	24.5338	0	0	0	0	0	0
Vibrio sp. F13	9.0749	0	0	0	0	0	0	0	0	0	0	0	0	12.3982	0	0	16.1234	0	0	0	0	0	100.049	0	0	0
Vibrio europaeus	0	0	0	0	0	0	0	0	0	0	0	0	0	0	0	0	0	0	0	0	0	0	130.208	0	0	0
Vibrio brasiliensis	0	0	0	0	0	0	0	0	0	0	0	0	0	0	0	0	0	10.8134	16.6156	0	0	0	67.7865	30.3706	0	0
Vibrio sp. ES.044	0	0	0	0	0	0	0	0	0	0	0	0	0	0	21.7677	0	0	28.4747	19.6441	10.6048	5.5908	0	0	36.7968	0	0
Vibrio rumoiensis	0	0	0	0	0	0	0	0	0	0	0	0	0	0	0	0	0	103.853	0	11.865	0	0	0	0	0	0
Vibrio sp. JCM 18904	0	0	0	0	0	0	0	0	0	0	0	51.8306	0	0	0	0	0	16.4884	0	2.69871	6.17705	12.0884	12.6211	0	0	0
Vibrio sp. VP5(2010)	0	0	0	0	0	0	0	0	0	0	0	0	0	0	0	0	0	72.7852	13.207	0	0	7.20611	5.71879	0	0	0
Vibrio sp. RE88	0	0	0	0	16.4396	0	0	0	0	0	0	0	0	0	16.7384	0	0	13.5111	38.6428	0	0	9.79915	0	0	0	0
Vibrio barjaei	0	0	0	0	0	0	0	0	0	0	0	0	0	0	0	0	0	72.4644	0	0	0	0	21.8364	0	0	0
Vibrio casei	8.10646	32.7914	0	0	0	0	0	0	0	6.88618	0	0	0	0	0	17.3981	0	0	0	0	0	8.64247	0	0	0	18.9832
Vibrio sp. JCM 19052	0	0	0	0	0	0	0	0	6.40156	0	0	0	0	0	0	0	0	0	8.37794	39.6713	0	0	3.77026	20.8265	0	0
Vibrio hyugaensis	0	0	0	0	0	0	0	0	0	0	0	0	0	0	0	0	0	18.4914	0	21.2128	15.1921	4.90276	17.9668	0	0	0
Vibrio tetraodonis	0	0	0	0	0	0	0	0	0	5.27376	0	0	0	0	0	0	19.5082	0	0	13.3983	0	11.2761	25.0354	0	0	0
Vibrio celticus	27.5871	0	0	0	0	0	0	0	0	0	0	0	0	0	13.7269	0	9.82883	0	0	1.69013	0	0	21.5833	0	0	0
Vibrio antiquarius	0	0	0	0	0	0	0	4.26321	0	0	0	0	0	0	0	0	0	0	0	3.22538	7.17767	12.5008	2.4044	43.202	0	0
Vibrio sp. C7	15.314	0	0	0	0	0	0	0	0	0	0	0	0	0	0	0	0	0	0	0	0	0	55.108	0	0	0
Vibrio thalassae	0	0	0	0	0	0	0	0	0	12.5693	0	0	0	0	0	0	0	35.9816	0	0	0	0	20.178	0	0	0
Vibrio proteolyticus	0	0	0	0	0	0	0	0	0	0	0	48.0493	0	0	0	0	0	0	0	5.21198	0	6.8112	3.01519	0	0	0
Vibrio agarivorans	0	0	0	0	0	0	0	0	0	17.1833	0	0	0	0	0	0	0	0	6.34089	11.5105	20.1213	0	7.14866	0	0	0
Vibrio aquaticus	0	0	0	0	0	0	0	0	0	0	0	0	0	0	0	0	51.5151	0	0	8.56478	0	0	0	0	0	0
Vibrio diazotrophicus	0	0	0	0	0	0	0	0	0	0	0	0	0	0	0	0	0	0	58.5098	0	0	0	0	0	0	0
Vibrio alfacsensis	0	0	0	0	0	10.1864	0	0	0	0	0	0	0	0	0	0	0	0	21.023	12.1952	7.80279	0	3.31348	0	0	0
Vibrio furnissii	0	0	0	0	0	0	0	0	0	0	0	0	0	0	0	0	0	18.6827	0	17.2145	0	0	16.0645	0	0	0
Vibrio sp. S9_S30	0	0	0	0	0	0	0	0	0	0	0	0	0	0	0	0	0	30.5135	0	0	0	0	20.9749	0	0	0
Vibrio gigantis	17.2921	0	0	0	0	0	0	0	0	0	0	0	0	0	0	0	0	0	0	0	0	0	33.6989	0	0	0
Vibrio sp. HENC-03	0	0	0	0	0	0	0	0	0	0	0	0	0	0	0	0	0	35.1858	0	9.43448	0	0	5.40362	0	0	0
Vibrio sp. J2-6	0	0	0	0	40.3331	0	0	0	0	0	0	0	0	7.63394	0	0	0	0	0	0	0	0	0	0	0	0
Vibrio sp. 10N.261.51.A7	0	0	0	0	0	0	0	0	0	0	0	0	0	7.82582	0	0	39.4154	0	0	0	0	0	0	0	0	0
Vibrio metschnikovii	0	45.564	0	0	0	0	0	0	0	0	0	0	0	0	0	0	0	0	0	0	0	0	1.2159	0	0	0
Vibrio sp. J2-31	0	0	0	0	0	0	0	0	0	0	0	0	0	0	39.143	0	0	0	0	1.18456	0	5.35709	0	0	0	0
Vibrio sp. J2-3	0	0	0	0	0	0	0	0	0	0	0	0	0	0	0	0	0	0	0	0	0	9.39694	29.5668	0	0	0
Vibrio profundi	0	0	0	0	0	0	0	0	0	10.1339	0	0	0	7.79671	0	0	20.9152	0	0	0	0	0	0	0	0	0
Vibrio sp. H11	0	0	0	0	0	0	0	1.12425	0	0	0	30.7985	0	0	0	0	0	0	0	5.36092	0	0	0	0	0	0
Vibrio atypicus	0	0	0	0	0	0	0	0	0	0	0	0	0	0	0	0	0	0	37.0033	0	0	0	0	0	0	0
Vibrio sp. J2-8	14.8761	0	0	0	0	0	0	0	0	0	0	0	0	0	0	0	0	21.0582	0	0	0	0	0	0	0	0
Vibrio sp. JCM 18905	0	0	0	0	0	0	0	0	0	0	0	32.1042	0	0	0	0	0	0	0	2.09091	0	0	0	0	0	0
Vibrio sp. qd031	0	0	0	0	0	0	0	0	0	0	0	0	0	0	18.9678	0	0	0	0	2.18112	0	10.251	0	0	0	0
Vibrio sp. V19_P1S1T109	0	0	0	0	0	0	0	0	0	0	0	0	0	0	31.3493	0	0	0	0	0	0	0	0	0	0	0
Vibrio mexicanus	0	0	0	0	0	0	0	0	0	0	30.7626	0	0	0	0	0	0	0	0	0	0	0	0	0	0	0
Vibrio galatheae	0	0	0	0	19.7029	0	0	0	0	0	0	0	0	0	0	0	0	0	0	0	0	0	9.15717	0	0	0
Vibrio variabilis	0	0	0	0	0	0	0	0	0	0	25.2621	0	0	0	0	0	0	0	0	0	0	0	3.46726	0	0	0
Vibrio sp. J2-4	0	0	0	0	0	0	0	0	0	15.0395	0	0	0	0	0	0	0	0	0	0	0	0	13.3705	0	0	0
Vibrio sp. 99-8-1	0	0	0	0	0	0	0	0	0	0	0	0	0	0	0	0	0	0	0	0	0	0	27.3843	0	0	0
Vibrio sp. ER1A	0	0	0	0	0	0	0	0	0	6.68259	0	0	0	0	0	0	0	15.174	0	0	0	0	5.06479	0	0	0
Vibrio sp. SBT000027	18.0965	0	0	0	0	0	0	0	0	0	0	0	0	0	0	0	0	0	0	0	0	0	7.12663	0	0	0
Vibrio sp. J2-17	0	0	0	0	0	0	0	0	0	0	0	0	0	19.8198	0	0	0	0	0	0	0	5.22046	0	0	0	0
Vibrio scophthalmi	0	0	0	0	10.4323	0	0	0	0	0	0	0	0	0	0	0	0	0	0	1.43996	6.58456	0	6.29118	0	0	0
Vibrio hangzhouensis	0	0	0	0	0	0	0	0	0	0	0	0	0	0	0	0	0	11.2298	0	0	0	0	13.2344	0	0	0
Vibrio sp. OCN044	0	0	0	0	0	0	0	0	0	0	0	0	0	0	0	0	0	0	0	0.93845	0	11.7758	10.7178	0	0	0
Vibrio sp. IB15	0	0	0	0	0	0	0	0	0	0	0	0	0	0	0	0	13.9417	0	0	4.17853	0	0	3.71335	0	0	0
Vibrio sp. 10N.286.46.E10	0	0	0	0	0	0	0	0	0	0	0	0	0	0	0	0	10.9969	0	0	0	0	0	10.5851	0	0	0
Vibrio sp. V15_P4S5T153	21.4682	0	0	0	0	0	0	0	0	0	0	0	0	0	0	0	0	0	0	0	0	0	0	0	0	0
Vibrio hepatarius	0	0	0	0	0	0	0	0	0	0	5.30643	0	0	0	0	0	0	2.72469	0	0	13.3858	0	0	0	0	0
Vibrio mimicus	0	0	0	0	0	0	0	0	0	0	0	0	0	0	0	0	0	11.576	0	0	0	5.4917	4.10865	0	0	0
Vibrio ouci	0	0	0	0	0	0	0	0	0	0	0	0	0	0	0	0	0	0	0	1.8074	0	0	19.173	0	0	0
Vibrio sp. JPW-9-11-11	0	0	0	0	0	0	0	0	0	0	0	0	0	0	0	0	15.1245	0	0	0	0	5.76576	0	0	0	0
Vibrio sp. 99-70-13A1	15.7332	0	0	0	0	0	0	0	0	4.71331	0	0	0	0	0	0	0	0	0	0	0	0	0	0	0	0
Vibrio gallaecicus	18.7037	0	0	0	0	0	0	0	0	0	0	0	0	0	0	0	0	0	0	0	0	0	0	0	0	0
Vibrio sp. J2-29	0	0	0	0	0	0	0	0	0	0	0	0	0	0	0	0	18.1857	0	0	0	0	0	0	0	0	0
Vibrio qinghaiensis	0	0	0	0	0	0	0	0	0	0	0	0	0	0	0	0	0	0	0	2.99914	0	0	0	0	0	14.1385
Vibrio gazogenes	0	0	0	0	0	0	0	0	0	0	0	0	0	0	0	0	0	13.8024	0	2.73586	0	0	0	0	0	0
Vibrio sp. 10N.222.52.B12	0	0	0	0	0	0	0	0	0	9.24919	0	0	0	0	0	0	0	0	0	1.63122	0	0	4.1158	0	0	0
Vibrio superstes	0	0	0	0	0	0	0	0	12.8119	0	0	0	0	0	0	0	0	0	0	0	0	0	1.66151	0	0	0
Vibrio aestivus	0	0	0	0	0	0	0	0	0	0	0	0	0	0	0	0	0	8.25384	0	2.84867	2.85211	0	0	0	0	0
Vibrio taketomensis	0	0	0	0	0	0	0	0	0	0	0	0	0	0	0	0	0	0	0	0	0	0	13.94	0	0	0
Vibrio maritimus	0	0	0	0	0	0	0	0	0	0	0	0	0	0	0	0	0	0	0	0	0	0	13.8621	0	0	0
Vibrio sp. 404	0	0	0	0	0	0	0	0	0	0	0	0	0	0	0	0	0	0	0	13.0966	0	0	0	0	0	0
Vibrio sp. 624788	0	0	0	0	0	0	0	0	0	0	0	0	0	0	0	0	0	0	0	0	0	0	13.0225	0	0	0
Vibrio aestuarianus	0	0	0	0	0	0	0	0	0	0	0	0	0	0	0	0	0	0	0	3.82286	0	8.9613	0	0	0	0
Vibrio sp. B1FIG11	0	0	0	0	0	0	0	0	0	0	0	0	0	0	0	0	0	0	0	0	0	0	12.3611	0	0	0
Vibrio coralliirubri	0	0	0	0	0	0	0	0	0	0	0	0	0	0	0	0	6.32291	0	0	0	5.52686	0	0	0	0	0
Vibrio sp. S12_S33	0	0	0	0	0	0	0	0	0	0	0	0	0	0	0	0	0	0	0	0	10.8311	0	0	0	0	0
Vibrio sp. VPAP30	0	0	0	0	7.43712	0	0	0	0	0	0	0	0	0	0	0	3.04336	0	0	0	0	0	0	0	0	0
Vibrio sp. A8-1	0	0	0	0	0	0	0	0	0	0	0	0	0	0	0	0	0	9.62508	0	0	0	0	0	0	0	0
Vibrio sp. J2-12	0	0	0	0	0	0	0	0	0	0	0	0	0	0	0	0	0	0	0	3.80318	5.46585	0	0	0	0	0
Vibrio sp. Y2-5	0	0	0	0	0	0	0	0	0	8.98303	0	0	0	0	0	0	0	0	0	0	0	0	0	0	0	0
Vibrio panuliri	0	0	0	0	0	0	0	0	0	0	0	0	0	0	0	0	0	3.51654	0	0	0	0	5.18698	0	0	0
Vibrio sp. PID23_8	0	0	0	0	0	0	0	0	0	0	0	0	0	0	0	0	0	8.33118	0	0	0	0	0	0	0	0
Vibrio sp. 2-2(9)	0	0	0	0	0	0	0	0	0	0	0	0	0	0	0	0	0	0	0	0	0	8.26859	0	0	0	0
Vibrio sp. F12	0	0	0	0	0	0	0	0	0	0	0	0	0	0	0	0	0	0	0	8.23152	0	0	0	0	0	0
Vibrio sp. ES.051	0	0	0	0	0	0	0	0	0	7.90334	0	0	0	0	0	0	0	0	0	0	0	0	0	0	0	0
Vibrio salilacus	0	0	0	0	0	0	0	0	0	0	0	0	0	0	0	0	0	0	0	1.76799	0	5.79262	0	0	0	0
Vibrio sp. 10N.286.45.E10	0	0	0	0	0	0	0	0	0	7.49368	0	0	0	0	0	0	0	0	0	0	0	0	0	0	0	0
Vibrio sp. 10N.286.49.B3	0	0	0	0	0	0	0	0	0	0	0	0	0	0	0	0	0	7.42236	0	0	0	0	0	0	0	0
Vibrio sp. SM6	0	0	0	0	0	0	0	0	0	0	0	0	0	0	0	0	0	0	0	7.1494	0	0	0	0	0	0
Vibrio sp. 99K-1	0	0	0	0	0	0	0	0	0	7.04756	0	0	0	0	0	0	0	0	0	0	0	0	0	0	0	0
Vibrio orientalis	0	0	0	0	0	0	0	0	0	0	0	0	0	0	0	0	0	0	0	0	0	0	6.84665	0	0	0
Vibrio xuii	0	0	0	0	0	0	0	0	0	0	0	0	0	0	0	0	0	0	0	0	0	0	6.55379	0	0	0
Vibrio ostreicida	0	0	0	0	0	0	0	0	0	0	0	0	0	0	0	0	0	0	0	6.32402	0	0	0	0	0	0
Vibrio rhodolitus	0	0	0	0	0	0	0	0	0	0	0	0	0	0	0	0	0	0	0	0	0	0	6.24925	0	0	0
Vibrio sp. 10N.286.51.C3	0	0	0	0	0	0	0	0	0	0	0	0	0	0	0	0	6.15581	0	0	0	0	0	0	0	0	0
Vibrio sp. J2-15	0	0	0	0	0	0	0	0	0	5.83258	0	0	0	0	0	0	0	0	0	0	0	0	0	0	0	0
Vibrio sp. OPT18	0	0	0	0	0	0	0	0	0	0	0	0	0	3.95139	0	0	0	0	0	1.86407	0	0	0	0	0	0
Vibrio sp. CAIM 722	0	0	0	0	0	0	0	0	0	3.88828	0	0	0	0	0	0	0	0	0	0	0	0	1.55157	0	0	0
Vibrio sp. dhg	0	0	0	0	0	0	0	0	0	5.42283	0	0	0	0	0	0	0	0	0	0	0	0	0	0	0	0
Vibrio sp. Vb339	0	0	0	0	0	0	0	0	0	0	0	0	0	0	0	0	0	0	0	5.03225	0	0	0	0	0	0
Vibrio sp. VB16	0	0	0	0	0	0	0	0	0	5.02736	0	0	0	0	0	0	0	0	0	0	0	0	0	0	0	0
Vibrio sp. V41_P2S12T139	0	0	0	0	0	0	0	0	0	0	0	0	0	0	0	0	0	0	0	4.98333	0	0	0	0	0	0
Vibrio phage ValB1MD-2	0	0	0	0	0	0	0	0	0	0	0	0	0	0	0	0	0	0	0	0	4.6959	0	0	0	0	0
Vibrio sp. 0908	0	0	0	0	0	0	0	0	0	0	0	0	0	0	0	0	0	0	0	0	0	4.59179	0	0	0	0
Vibrio sp. V1B	0	0	0	0	0	0	0	0	0	0	0	0	0	0	0	0	0	0	0	4.46359	0	0	0	0	0	0
Vibrio genomosp. F6	0	0	0	0	0	0	0	0	4.00234	0	0	0	0	0	0	0	0	0	0	0	0	0	0	0	0	0
Vibrio spartinae	0	0	0	0	0	0	0	0	0	0	0	0	0	0	0	0	0	0	0	3.56241	0	0	0	0	0	0
Vibrio sp. SALL6	0	0	0	0	0	0	0	0	0	0	0	0	0	0	0	0	0	0	0	0	3.43662	0	0	0	0	0
Vibrio sp. 10N.286.48.B7	0	0	0	0	0	0	0	0	0	0	0	0	0	0	0	0	0	0	0	0	0	0	3.31713	0	0	0
Vibrio sp. B4-6	0	0	0	0	0	0	0	0	0	0	0	0	0	0	0	0	0	0	0	3.05469	0	0	0	0	0	0
Vibrio sonorensis	0	0	0	0	0	0	0	0	0	0	0	0	0	0	0	0	0	0	0	0	0	0	3.01443	0	0	0
Vibrio sp. 10N.261.55.A7	0	0	0	0	0	0	0	0	0	0	0	0	0	0	0	0	0	0	0	2.7847	0	0	0	0	0	0
Vibrio sp. 10N.222.47.A9	0	0	0	0	0	0	0	0	0	0	0	0	0	0	0	0	0	0	0	2.67614	0	0	0	0	0	0
Vibrio sp. S11_S32	0	0	0	0	0	0	0	0	0	0	0	0	0	0	0	0	0	0	0	0	0	0	2.6399	0	0	0
Vibrio sp. Hep-1b-8	0	0	0	0	0	0	0	0	0	0	0	0	0	0	0	0	0	0	0	0	0	0	2.5106	0	0	0
Vibrio sp. EJY3	0	0	0	0	0	0	0	2.50068	0	0	0	0	0	0	0	0	0	0	0	0	0	0	0	0	0	0
Vibrio renipiscarius	0	0	0	0	0	0	0	0	0	0	0	0	0	0	0	0	0	0	0	0	0	0	2.37997	0	0	0
Vibrio sp. ES.045	0	0	0	0	0	0	0	2.2648	0	0	0	0	0	0	0	0	0	0	0	0	0	0	0	0	0	0
Vibrio ishigakensis	0	0	0	0	0	0	0	0	0	0	0	0	0	0	0	0	0	0	0	0	0	0	2.12902	0	0	0
Vibrio pacinii	0	0	0	0	0	0	0	0	0	0	0	0	0	0	0	0	0	0	0	0	0	0	1.95813	0	0	0
Vibrio sp. A621	0	0	0	0	0	0	0	0	0	0	0	0	0	0	0	0	0	0	0	0	0	0	1.89106	0	0	0
Vibrio sp. V01_P9A10T6	0	0	0	0	0	0	0	0	0	0	0	0	0	0	0	0	0	0	0	1.81958	0	0	0	0	0	0
Vibrio tritonius	0	0	0	0	0	0	0	0	0	0	0	0	0	0	0	0	0	0	0	1.55466	0	0	0	0	0	0
Vibrio cidicii	0	0	0	0	0	0	0	0	0	0	0	0	0	0	0	0	0	0	0	1.51807	0	0	0	0	0	0
Vibrio sp. V12_P9A6T4	0	0	0	0	0	0	0	0	0	0	0	0	0	0	0	0	0	0	0	1.43693	0	0	0	0	0	0
Vibrio sp. T9	0	0	0	0	0	0	0	0	0	0	0	0	0	0	0	0	0	0	0	1.36172	0	0	0	0	0	0
Vibrio cincinnatiensis	0	0	0	0	0	0	0	0	0	0	0	0	0	0	0	0	0	0	0	1.08504	0	0	0	0	0	0

## Sheet: Supplementary Data S3
From	To	TT days	sdev days
SOC_085	SOC_085	0	0
SOC_084	SOC_084	0	0
SOC_089	SOC_089	0	0
ASW_083	ASW_083	0	0
ASW_082	ASW_082	0	0
ASW_081	ASW_081	0	0
ASW_080	ASW_080	0	0
PSE_090	PSE_090	0	0
IOS_065	IOS_065	0	0
ASE_066	ASE_066	0	0
PSE_093	PSE_093	0	0
PSE_094	PSE_094	0	0
ASE_067	ASE_067	0	0
ASE_068	ASE_068	0	0
ASW_078	ASW_078	0	0
PSE_096	PSE_096	0	0
IOS_064	IOS_064	0	0
PSE_097	PSE_097	0	0
PSE_098	PSE_098	0	0
PSW_116	PSW_116	0	0
PSW_116	PSW_115	0	0
PSW_116	PSW_114	0	0
PSW_116	PSW_117	0	0
PSW_116	PSW_118	0	0
PSW_116	PSW_113	0	0
PSW_116	PSW_121	0	0
PSW_116	PSW_119	0	0
PSW_116	PSW_120	0	0
PSW_115	PSW_116	0	0
PSW_115	PSW_115	0	0
PSW_115	PSW_114	0	0
PSW_115	PSW_117	0	0
PSW_115	PSW_118	0	0
PSW_115	PSW_113	0	0
PSW_115	PSW_121	0	0
PSW_115	PSW_119	0	0
PSW_115	PSW_120	0	0
PSW_112	PSW_112	0	0
PSW_114	PSW_116	0	0
PSW_114	PSW_115	0	0
PSW_114	PSW_114	0	0
PSW_114	PSW_117	0	0
PSW_114	PSW_118	0	0
PSW_114	PSW_113	0	0
PSW_114	PSW_121	0	0
PSW_114	PSW_119	0	0
PSW_114	PSW_120	0	0
PSW_117	PSW_116	0	0
PSW_117	PSW_115	0	0
PSW_117	PSW_114	0	0
PSW_117	PSW_117	0	0
PSW_117	PSW_118	0	0
PSW_117	PSW_113	0	0
PSW_117	PSW_121	0	0
PSW_117	PSW_119	0	0
PSW_117	PSW_120	0	0
PSW_118	PSW_116	0	0
PSW_118	PSW_115	0	0
PSW_118	PSW_114	0	0
PSW_118	PSW_117	0	0
PSW_118	PSW_118	0	0
PSW_118	PSW_113	0	0
PSW_118	PSW_121	0	0
PSW_118	PSW_119	0	0
PSW_118	PSW_120	0	0
PSW_113	PSW_116	0	0
PSW_113	PSW_115	0	0
PSW_113	PSW_114	0	0
PSW_113	PSW_117	0	0
PSW_113	PSW_118	0	0
PSW_113	PSW_113	0	0
PSW_113	PSW_121	0	0
PSW_113	PSW_119	0	0
PSW_113	PSW_120	0	0
PSW_121	PSW_116	0	0
PSW_121	PSW_115	0	0
PSW_121	PSW_114	0	0
PSW_121	PSW_117	0	0
PSW_121	PSW_118	0	0
PSW_121	PSW_113	0	0
PSW_121	PSW_121	0	0
PSW_121	PSW_119	0	0
PSW_121	PSW_120	0	0
PSW_119	PSW_116	0	0
PSW_119	PSW_115	0	0
PSW_119	PSW_114	0	0
PSW_119	PSW_117	0	0
PSW_119	PSW_118	0	0
PSW_119	PSW_113	0	0
PSW_119	PSW_121	0	0
PSW_119	PSW_119	0	0
PSW_119	PSW_120	0	0
PSW_120	PSW_116	0	0
PSW_120	PSW_115	0	0
PSW_120	PSW_114	0	0
PSW_120	PSW_117	0	0
PSW_120	PSW_118	0	0
PSW_120	PSW_113	0	0
PSW_120	PSW_121	0	0
PSW_120	PSW_119	0	0
PSW_120	PSW_120	0	0
IOS_062	IOS_062	0	0
IOS_051	IOS_051	0	0
IOS_050	IOS_050	0	0
PSE_099	PSE_099	0	0
ASW_076	ASW_076	0	0
ASE_070	ASE_070	0	0
IOS_058	IOS_058	0	0
IOS_057	IOS_057	0	0
PSE_111	PSE_111	0	0
IOS_052	IOS_052	0	0
IOS_049	IOS_049	0	0
IOS_053	IOS_053	0	0
PSE_100	PSE_100	0	0
IOS_054	IOS_054	0	0
PSW_126	PSW_126	0	0
ION_048	ION_048	0	0
ASE_071	ASE_071	0	0
PSW_124	PSW_124	0	0
PSW_122	PSW_122	0	0
PSW_125	PSW_125	0	0
PSW_123	PSW_123	0	0
ASW_072	ASW_072	0	0
PSW_127	PSW_127	0	0
PSE_102	PSE_102	0	0
ION_047	ION_047	0	0
PSE_110	PSE_110	0	0
ION_046	ION_046	0	0
PSE_095	PSE_095	0	0
PSW_128	PSW_128	0	0
PSE_106	PSE_106	0	0
ION_045	ION_045	0	0
PON_109	PON_109	0	0
ION_043	ION_043	0	0
ION_042	ION_042	0	0
PON_138	PON_138	0	0
PON_139	PON_139	0	0
PON_129	PON_129	0	0
PON_140	PON_140	0	0
ANW_141	ANW_141	0	0
PON_130	PON_130	0	0
PON_137	PON_137	0	0
ION_041	ION_041	0	0
PON_136	PON_136	0	0
ION_040	ION_040	0	0
ION_039	ION_039	0	0
ION_038	ION_038	0	0
ION_036	ION_036	0	0
ION_036	ION_037	0	0
ION_037	ION_036	0	0
ION_037	ION_037	0	0
RED_033	RED_033	0	0
PON_131	PON_131	0	0
RED_032	RED_032	0	0
ANW_142	ANW_142	0	0
RED_031	RED_031	0	0
ANW_143	ANW_143	0	0
PON_132	PON_132	0	0
ANW_148	ANW_148	0	0
ANW_148	ANW_148b	0	0
ANW_148b	ANW_148	0	0
ANW_148b	ANW_148b	0	0
PON_134	PON_134	0	0
PON_134	PON_135	0	0
ANW_147	ANW_147	0	0
PON_135	PON_134	0	0
PON_135	PON_135	0	0
MED_030	MED_030	0	0
ANW_149	ANW_149	0	0
MED_019	MED_019	0	0
MED_020	MED_020	0	0
ANW_146	ANW_146	0	0
PON_133	PON_133	0	0
MED_018	MED_018	0	0
ANE_150	ANE_150	0	0
MED_005	MED_005	0	0
ANE_151	ANE_151	0	0
MED_017	MED_017	0	0
ANW_144	ANW_144	0	0
MED_006	MED_006	0	0
MED_007	MED_007	0	0
MED_016	MED_016	0	0
MED_021	MED_021	0	0
MED_008	MED_008	0	0
MED_026	MED_026	0	0
MED_009	MED_009	0	0
ANW_145	ANW_145	0	0
MED_025	MED_025	0	0
MED_022	MED_022	0	0
MED_014	MED_014	0	0
MED_010	MED_010	0	0
MED_011	MED_011	0	0
MED_023	MED_023	0	0
MED_023	MED_024	0	0
MED_024	MED_023	0	0
MED_024	MED_024	0	0
MED_012	MED_012	0	0
ANE_152	ANE_152	0	0
ANE_153	ANE_153	0	0
ANE_155	ANE_155	0	0
ARC_210	ARC_210	0	0
ARC_209	ARC_209	0	0
ARC_158	ARC_158	0	0
ARC_196	ARC_196	0	0
ARC_205	ARC_205	0	0
ARC_168	ARC_168	0	0
ARC_194	ARC_194	0	0
ARC_163	ARC_163	0	0
IOS_057	IOS_058	7.5627	2.16871
IOS_058	IOS_057	7.63531	3.44889
ION_045	ION_046	7.65838	3.66657
PSW_122	PSW_123	9.63247	1.0491
ANW_143	ANW_144	12.7698	0.540191
PSW_123	PSW_124	12.854	2.30332
ION_045	ION_047	14.9338	4.18596
PSE_091	PSE_093	18.7403	15.4121
PSW_124	PSW_125	21.6317	1.86665
RED_032	RED_033	21.795	11.4741
PSW_122	PSW_124	22.4864	2.18724
MED_019	MED_020	26.2068	12.713
PON_138	PON_139	27.144	4.55468
ION_047	ION_045	27.4027	14.13
PSE_110	PSE_106	27.4282	16.1834
ANW_143	ANW_146	29.0026	2.70438
ION_047	ION_046	30.0105	20.231
ION_038	ION_039	30.7107	6.70693
ION_039	ION_038	31.5878	8.48194
ANW_143	ANW_145	32.3378	7.03808
IOS_057	IOS_054	32.4827	10.505
ION_042	ION_043	33.4033	9.68875
IOS_053	IOS_054	33.6284	12.4809
RED_032	RED_031	35.0334	18.5313
PSW_123	PSW_125	35.1507	5.40328
ION_039	ION_040	35.884	15.6154
IOS_054	IOS_053	36.0435	20.5124
MED_018	MED_020	36.3272	8.86795
ASE_066	ASE_067	37.8659	16.2031
PSE_106	PON_109	38.5865	23.1716
SOC_089	ASW_083	38.8914	16.622
IOS_050	IOS_051	40.0434	18.8903
IOS_057	IOS_053	41.478	20.3502
IOS_049	IOS_052	41.5507	2.52526
IOS_058	IOS_062	41.5853	16.9425
PSE_106	PSE_110	44.2843	32.1056
PSW_122	PSW_125	44.7832	5.12507
IOS_058	IOS_054	46.4449	17.357
MED_019	MED_018	51.8969	16.7896
MED_017	MED_018	53.1152	14.9073
IOS_058	IOS_053	53.3786	25.7115
ANW_144	ANW_146	53.8396	22.1864
MED_005	MED_007	53.8912	12.6696
PSE_106	PSE_102	57.2928	27.3488
IOS_062	IOS_058	57.657	35.2849
PSE_110	PON_109	59.0661	18.1993
IOS_052	IOS_054	60.0643	12.1847
ION_045	ION_043	60.7711	24.6333
ION_040	ION_039	61.1781	24.6244
ASW_081	ASW_080	61.5802	41.8762
MED_018	MED_019	61.7476	31.9111
ION_040	ION_041	63.8368	17.8768
MED_020	MED_018	64.2526	25.4005
IOS_049	IOS_050	65.3488	17.7547
MED_017	MED_020	65.6362	42.7849
ASW_080	ASW_081	65.9548	39.4589
SOC_089	SOC_084	66.1847	22.6608
ION_045	ION_042	67.293	19.9374
IOS_051	IOS_050	67.4709	32.7437
SOC_087	SOC_085	71.9365	38.1754
SOC_088	SOC_085	71.9365	38.1754
ANW_141	ANW_142	72.3756	25.4024
ION_046	ION_047	75.187	51.993
IOS_062	IOS_057	76.4136	56.0053
ANW_147	ANW_148	76.9371	54.7719
ANW_147	ANW_148b	76.9371	54.7719
PSW_128	PON_129	77.7717	32.1001
IOS_049	IOS_051	77.8893	20.0484
ION_036	ION_039	78.3432	37.2542
ION_037	ION_039	78.3432	37.2542
ION_039	ION_041	81.1927	17.4264
ION_047	ION_043	81.8626	45.7655
IOS_052	IOS_053	82.9286	16.0102
IOS_052	IOS_057	85.6367	18.0782
ASW_082	ASW_080	85.8537	34.0844
ION_038	ION_040	86.168	33.7166
ANW_142	ANW_144	86.2122	46.3861
ION_042	ION_047	87.3183	30.3859
IOS_052	IOS_058	87.5458	10.7907
IOS_064	IOS_065	87.8619	20.6038
ION_036	ION_038	91.3462	70.6114
ION_037	ION_038	91.3462	70.6114
IOS_053	IOS_057	92.4972	53.1046
ION_040	ION_038	93.8244	25.9382
ION_039	ION_036	94.4683	25.7534
ION_039	ION_037	94.4683	25.7534
ION_042	ION_046	95.7251	39.3716
RED_031	RED_033	96.3577	44.684
IOS_065	ASE_066	96.7112	34.3258
ANW_142	ANW_143	97.5517	40.9556
ANW_146	ANW_144	97.7168	35.6869
ION_041	ION_042	97.8948	8.16968
PON_137	PON_136	98.2797	47.9051
ION_042	ION_045	98.4903	46.5716
IOS_057	IOS_062	98.6935	145.115
ION_047	ION_042	98.8565	46.0744
PSE_093	PSE_091	100.911	126.547
IOS_049	IOS_054	101.329	12.8444
MED_005	MED_006	102.543	147.921
IOS_052	IOS_064	102.591	22.5142
PSE_092	PSE_091	102.994	110.247
ANW_141	ANW_143	103.11	39.7415
PON_109	PSE_106	103.495	56.3836
MED_005	MED_008	104.631	55.4532
PON_109	PSE_110	104.725	56.4096
IOS_054	IOS_057	105.008	77.5991
ANW_142	ANW_146	105.099	49.9512
IOS_054	IOS_058	105.57	62.2468
PON_139	PON_109	107.781	34.8316
IOS_050	IOS_052	107.973	33.8555
RED_031	RED_032	109.381	45.4711
PSE_110	PSE_102	109.421	88.0993
IOS_057	IOS_065	109.672	39.3333
PSE_100	PSE_111	111.489	14.8874
ION_036	ION_040	112.834	26.9608
ION_037	ION_040	112.834	26.9608
IOS_062	IOS_065	112.873	42.1446
PSW_125	PSW_127	112.883	6.61908
MED_017	MED_019	114.863	30.3018
ION_038	ION_041	114.877	20.8575
ION_048	IOS_054	115.074	18.5512
SOC_089	ASW_082	116.761	16.89
PON_133	PON_134	116.799	10.0667
PON_133	PON_135	116.799	10.0667
MED_020	MED_021	116.83	36.9417
MED_018	MED_021	117.276	29.8429
IOS_052	IOS_062	117.391	19.4897
RED_034	RED_033	117.868	89.4911
IOS_058	IOS_065	118.515	58.0804
PSE_092	PSE_093	118.809	122.196
IOS_065	ASE_067	119.342	38.4412
ION_048	IOS_052	119.451	19.0557
IOS_051	IOS_064	119.648	9.74038
PON_109	PON_140	119.654	42.8079
PSE_111	PSE_099	120.214	13.5437
ANW_141	ANW_144	120.733	46.4642
ANW_148	ANW_147	120.918	61.2192
ANW_148b	ANW_147	120.918	61.2192
PON_138	PON_109	123.064	17.2288
PSW_112	PSW_116	123.343	50.9075
PSW_112	PSW_115	123.343	50.9075
PSW_112	PSW_114	123.343	50.9075
PSW_112	PSW_117	123.343	50.9075
PSW_112	PSW_118	123.343	50.9075
PSW_112	PSW_113	123.343	50.9075
PSW_112	PSW_121	123.343	50.9075
PSW_112	PSW_119	123.343	50.9075
PSW_112	PSW_120	123.343	50.9075
IOS_049	IOS_053	126.234	17.9892
ANW_142	ANW_145	126.485	41.3007
ION_045	ION_048	126.597	52.7245
IOS_049	IOS_057	126.92	17.6986
ASW_083	ASW_082	127.057	13.6497
IOS_062	IOS_053	127.972	59.888
IOS_049	IOS_058	128.201	11.9556
IOS_053	IOS_058	128.536	66.7158
PSE_090	PSE_093	129.371	55.0066
PSW_124	PSW_127	129.534	7.88197
PSW_125	PSW_126	129.667	5.95411
IOS_051	IOS_062	129.904	17.1649
IOS_062	IOS_054	131.908	55.1929
ION_048	IOS_057	132.092	14.4854
ION_048	IOS_053	132.564	16.7614
PON_129	PON_130	132.826	68.3079
ION_048	IOS_058	133.702	16.1046
IOS_064	ASE_066	134.109	29.7114
IOS_049	IOS_064	134.683	19.0467
ASE_071	ASW_072	134.913	17.8184
ANW_146	ANW_145	138.298	70.0144
ANW_141	ANW_145	138.465	40.0069
PSE_090	PSE_091	139.773	167.721
ANW_147	ANW_146	141.074	52.0523
PSW_123	PSW_127	142.388	8.24894
ION_041	ION_043	142.789	32.8819
IOS_051	IOS_052	144.041	47.9501
ANW_141	ANW_146	145.64	56.1128
ION_043	ION_045	145.727	80.1938
ION_040	ION_042	145.788	21.6657
ION_038	ION_036	146.339	79.8304
ION_038	ION_037	146.339	79.8304
IOS_058	IOS_064	146.474	65.2266
IOS_049	IOS_062	146.985	16.819
PSE_106	PON_138	147.062	112.571
PSW_124	PSW_126	150.56	5.8053
PSW_122	PSW_127	152.021	8.42693
IOS_054	IOS_062	152.842	67.3418
PON_139	PON_140	155.612	81.1138
PON_140	PON_109	155.961	62.5421
IOS_052	IOS_065	156.195	28.4655
IOS_057	ASE_066	157.268	31.2628
PSE_102	PSE_110	158.413	110.063
ION_046	ION_045	158.664	194.977
PON_136	PON_137	160.251	99.5739
IOS_064	ASE_067	160.311	28.768
IOS_050	IOS_064	160.575	38.6536
MED_018	MED_017	161.282	105.261
IOS_052	IOS_051	162.133	85.4935
IOS_053	IOS_062	162.232	142.834
ION_043	ION_042	162.371	157.708
MED_019	MED_021	162.702	70.0817
IOS_058	ASE_066	163.273	52.1787
IOS_053	ION_046	163.518	42.8508
PSW_123	PSW_126	163.603	7.23975
ION_040	ION_036	165.549	52.2892
ION_040	ION_037	165.549	52.2892
IOS_062	ASE_066	165.669	38.3687
ION_046	ION_043	165.844	84.4662
IOS_064	IOS_062	167.065	82.1179
PSE_106	PSW_122	167.14	15.575
ION_036	ION_041	167.45	51.2664
ION_037	ION_041	167.45	51.2664
PSE_106	PSW_123	168.545	19.386
IOS_050	IOS_054	169.039	45.3767
ANE_151	ANE_150	169.309	7.16922
ION_047	ION_048	170.258	99.3169
IOS_050	IOS_062	171.42	39.1234
ION_048	IOS_062	171.5	24.0884
PSE_102	PSE_106	171.543	109.054
ASE_067	ASE_068	171.986	41.5971
ASW_083	ASW_080	172.417	27.2325
ION_043	ION_046	172.453	81.0705
PSE_106	PSW_124	172.456	19.6556
PON_138	PON_140	174.274	75.2787
PSW_122	PSW_126	174.711	10.3439
ION_046	ION_042	174.725	124.063
IOS_053	IOS_065	175.18	51.8748
PSW_128	PSW_127	175.278	118.067
IOS_057	IOS_064	175.765	70.7858
ION_039	ION_042	176.794	26.3391
IOS_051	IOS_054	177.449	35.0303
PSE_099	PSE_098	178.806	13.2724
ION_041	ION_045	178.905	35.8029
IOS_051	IOS_065	180.561	26.8072
IOS_052	ION_046	181.961	32.3563
MED_005	MED_009	182.137	75.5214
ION_043	ION_047	182.706	90.3005
MED_019	MED_017	183.015	108.01
PSE_106	PSW_125	183.618	25.0219
ION_041	ION_047	183.712	37.2295
IOS_057	ION_046	183.99	52.7541
IOS_057	ASE_067	184.126	32.7651
PSE_110	PON_138	184.486	118.014
ION_046	ION_048	184.664	61.2237
PSE_096	PSE_097	184.979	7.87826
SOC_089	ASW_080	186.004	40.1257
IOS_058	ION_046	187.312	40.513
ION_041	ION_046	187.582	47.9101
SOC_084	ASW_082	187.78	38.1946
ION_040	ION_043	188.124	41.5855
IOS_053	ION_045	188.591	104.052
IOS_050	IOS_057	189.005	43.5824
IOS_054	ION_046	189.179	60.4226
PSE_097	PSE_098	189.498	21.2848
PSE_098	PSE_097	189.599	18.7401
IOS_058	ASE_067	190.131	49.5152
IOS_051	IOS_058	190.707	34.7722
ION_041	ION_040	190.733	171.641
IOS_049	IOS_065	190.792	27.6415
ION_045	IOS_054	190.847	33.3353
PSE_110	PON_140	191.983	65.3997
IOS_050	IOS_053	191.994	48.391
PSE_093	PSE_092	192.674	128.68
IOS_050	IOS_058	192.759	45.0125
IOS_062	ASE_067	193.623	45.1423
ANE_150	ANE_151	194.496	27.732
IOS_051	IOS_057	195.522	38.3676
IOS_052	ION_045	198.105	96.583
PSW_127	PSW_126	198.364	68.4408
IOS_053	ION_047	199.502	124.376
ION_048	IOS_049	199.718	92.3423
ASW_078	ASW_080	199.839	106.546
ION_045	IOS_057	201.865	31.9585
PSE_097	PSE_096	201.866	11.8224
ION_048	IOS_051	202.635	38.6089
PSE_106	PSW_127	203.222	25.8565
ION_045	IOS_058	203.309	29.5114
PON_139	PSE_106	203.469	85.1682
PSE_110	PSW_122	204.662	48.6584
PSE_102	PON_109	204.704	121.299
IOS_051	IOS_053	205.921	50.8958
IOS_062	IOS_064	205.991	76.8743
PSE_110	PSW_123	206.067	50.1232
ION_045	IOS_053	206.439	28.7582
ASW_081	ASW_082	206.744	135.677
SOC_089	ASW_081	207.105	78.3095
MED_020	MED_017	208.356	130.835
IOS_057	ION_045	209.739	113.018
PSE_110	PSW_124	209.978	50.403
PON_139	PSW_123	210.098	22.0497
ION_041	ION_039	211.328	125.864
IOS_058	ION_045	212.727	102.063
ION_038	ION_042	213.686	27.3344
PSE_102	PSE_100	213.752	29.101
ION_039	ION_043	214.934	44.3846
PON_139	PSW_124	215.162	23.1234
IOS_054	IOS_065	215.245	63.6693
IOS_054	ION_045	216.198	112.358
MED_005	MED_010	216.524	53.6989
SOC_084	SOC_085	216.681	40.2449
PSE_106	PON_140	216.846	93.9085
PSE_096	PSE_095	217.093	18.8091
ASE_066	ASE_070	217.994	18.1237
IOS_053	ASE_066	218.406	50.6456
PSE_095	PSE_094	218.882	59.0601
ION_040	ION_046	219.106	50.2122
ASE_067	ASE_070	219.318	15.5955
IOS_064	IOS_057	219.42	86.0244
PON_139	PSE_110	219.431	65.6657
ASW_083	SOC_084	219.829	103.291
PON_139	PSW_122	220.106	53.1831
IOS_057	ION_047	220.151	123.887
PON_138	PSE_106	220.426	87.2771
PSE_100	PSE_099	220.668	17.8448
IOS_058	ION_047	220.873	118.243
IOS_052	ASE_066	220.923	28.4209
PON_131	PON_132	221.091	38.3306
PSE_110	PSW_125	221.14	49.4408
ION_048	ION_045	222.331	67.6795
IOS_050	IOS_065	222.966	50.9938
ION_048	IOS_064	223.816	32.0649
MED_020	MED_025	223.82	94.4658
ION_040	ION_047	225.58	45.6453
MED_018	MED_025	226.422	94.2324
ION_048	IOS_065	226.659	51.856
PON_139	PSW_125	226.696	27.7037
PSE_106	PON_129	226.753	63.5911
ION_040	ION_045	227.12	41.3977
ION_042	ION_048	227.934	97.985
PSE_106	PSW_128	230.458	75.6895
IOS_053	IOS_064	230.71	71.967
PON_138	PSE_110	233.37	52.9846
ION_045	IOS_052	234.722	55.1584
ION_048	ION_047	235.916	54.9779
IOS_052	ION_047	237.037	154.065
ANW_144	ANW_147	237.772	159.954
IOS_054	ION_047	238.406	131.269
ION_048	ION_046	238.536	78.3249
SOC_084	ASW_080	238.787	47.2144
IOS_053	ION_043	239.489	118.662
ASW_072	ANW_141	239.965	22.7807
PSE_110	PSW_127	240.744	44.2012
ION_046	IOS_054	241.838	60.9667
ASW_072	ANW_142	241.999	23.0405
PON_109	PSE_102	242.049	139.384
IOS_051	ASE_066	242.488	30.8528
PON_129	PON_138	243.05	10.7794
ASW_078	ASW_081	243.309	159.655
ASE_068	ASE_070	244.504	24.2385
ION_041	ION_038	245.221	120.457
IOS_053	ASE_067	245.264	49.3759
PON_129	PON_137	246.082	25.536
PON_138	PON_137	246.448	78.8774
IOS_052	ASE_067	247.273	31.1764
PSE_106	PSE_100	247.777	32.8783
PON_137	PON_130	249.254	8.42827
PON_130	PON_131	249.349	24.6457
ION_045	IOS_062	249.508	36.2786
PON_139	PSW_127	250.553	55.4783
IOS_054	IOS_064	251.352	67.0273
ION_036	ION_042	251.459	59.5357
ION_037	ION_042	251.459	59.5357
ASW_080	ASW_082	252.574	115.136
PSE_091	PSE_092	252.85	156.246
MED_020	MED_026	252.888	99.1388
ION_039	ION_046	253.006	51.7784
IOS_049	ASE_066	253.806	30.4564
ION_039	ION_045	255.032	43.8261
MED_018	MED_026	255.49	102.329
PSE_110	PSE_100	255.712	33.6772
ASW_076	ASW_080	257.732	45.2102
ION_047	IOS_054	257.806	141.226
ION_038	ION_043	258.713	44.6551
IOS_064	IOS_058	259.049	104.79
ION_039	ION_047	259.481	43.2436
ASW_072	ANW_143	261.049	28.3361
MED_020	MED_016	261.064	218.25
MED_005	MED_017	261.309	190.672
MED_005	MED_018	261.787	191.462
IOS_057	ION_043	262.155	115.476
ION_046	IOS_053	262.4	63.4398
IOS_052	ION_043	262.434	116.948
MED_018	MED_016	262.513	216.065
IOS_058	ION_043	262.656	112.474
ASW_082	ASW_081	263.939	194.119
IOS_058	ION_048	264.466	76.9738
PSE_110	PON_129	264.648	67.7937
PSE_099	PSE_097	265.106	18.3508
IOS_054	ASE_066	266.827	67.7887
PSE_102	PSW_122	267.097	25.109
ION_046	IOS_057	267.216	75.2515
IOS_057	ION_048	267.301	73.6933
IOS_054	ION_043	267.466	124.628
SOC_089	SOC_085	267.515	75.7479
ION_046	IOS_058	267.976	73.0361
PSE_110	PSW_128	267.98	76.9459
IOS_051	ASE_067	269.346	32.8396
MED_020	MED_023	269.424	102.576
MED_020	MED_024	269.424	102.576
MED_019	MED_025	269.692	121.115
ION_043	ION_048	269.933	98.3898
ION_045	IOS_049	270.169	75.4029
IOS_065	ASE_068	270.463	115.501
PSW_123	PSW_122	270.564	125.816
PON_129	PON_139	271.033	11.9449
MED_018	MED_023	272.026	100.93
MED_018	MED_024	272.026	100.93
PSE_102	PSW_123	272.392	36.2221
ION_047	IOS_057	273.629	140.475
PON_139	PON_137	273.897	42.3983
PSW_128	PON_130	274.095	118.865
ION_046	IOS_052	274.49	43.3719
ION_047	IOS_052	275.304	106.389
ION_048	IOS_050	276.386	99.7571
PSE_102	PSW_124	276.811	34.1762
ION_047	IOS_058	277.186	141.281
IOS_053	ION_042	277.901	122.709
ION_048	ASE_066	278.242	49.6741
ION_047	IOS_049	278.667	76.4694
ASE_066	ASE_068	278.729	215.29
IOS_054	ION_048	279.906	97.4551
PON_139	PSW_128	279.98	84.9345
IOS_049	ASE_067	280.157	33.4787
PSW_124	PSW_128	281.123	45.5763
PSE_106	PSW_126	281.152	29.6412
IOS_052	ION_042	282.085	115.432
PSE_095	PSE_096	282.131	24.6163
ASW_072	ANW_144	282.263	39.4693
PON_136	PON_130	282.279	45.9066
PON_139	PON_129	282.603	75.9372
PSE_111	PSE_098	283.784	23.1094
ASW_081	ASW_078	284.825	84.7945
IOS_050	ASE_066	284.893	58.1199
ION_048	ION_042	285.109	82.8837
SOC_084	ASW_081	285.147	85.0877
PSE_102	PSW_125	285.71	33.0244
IOS_050	ION_046	286.831	56.0424
ION_048	ION_043	287.848	84.5721
MED_005	MED_014	288.699	82.9067
IOS_057	ION_042	290.848	128.365
ION_042	IOS_057	291.729	69.3591
IOS_051	ION_046	292.574	48.2264
ION_042	IOS_058	292.576	69.1949
ION_042	IOS_053	292.807	72.5355
PSE_102	PON_138	292.904	150.952
ION_038	ION_045	293.024	46.3538
IOS_054	ASE_067	293.685	72.873
PSW_123	PSW_128	293.977	45.9024
IOS_054	ION_042	294.406	117.82
ASW_078	ASW_082	294.721	120.473
ASW_076	ASW_078	294.737	68.0139
ASW_072	ANW_145	295.535	28.1117
ION_038	ION_046	295.876	52.7876
MED_020	MED_022	296.021	208.027
MED_017	MED_026	296.322	103.717
IOS_058	ION_042	296.338	114.996
MED_018	MED_022	296.467	201.673
ION_038	ION_047	296.728	40.5092
ASW_083	ASW_081	297.154	191.149
IOS_064	IOS_053	297.527	131.621
ION_036	ION_043	297.575	74.1697
ION_037	ION_043	297.575	74.1697
MED_005	MED_019	298.019	190.332
MED_005	MED_020	298.244	193.656
MED_019	MED_026	298.76	114.696
ION_046	IOS_062	298.844	54.6933
ION_042	IOS_054	299.463	110.452
ASW_076	ASW_081	299.871	79.2252
ION_047	IOS_053	301.989	149.537
IOS_050	ION_045	302.909	104.423
ION_045	IOS_065	302.911	53.3696
IOS_065	ASE_070	303.126	35.4882
IOS_053	ION_036	303.694	121.929
IOS_053	ION_037	303.694	121.929
ION_048	ASE_067	305.099	53.9955
IOS_064	ASE_068	305.679	84.7903
ASW_072	ANW_146	305.904	48.9959
MED_019	MED_016	306.936	218.528
SOC_087	ASW_082	307.124	182.201
SOC_088	ASW_082	307.124	182.201
IOS_051	ION_045	308.653	114.879
ION_036	ION_047	310.009	62.3799
ION_037	ION_047	310.009	62.3799
IOS_064	IOS_054	310.299	142.221
ION_042	ION_041	311.447	126.32
IOS_050	ASE_067	311.75	59.6201
IOS_052	ION_036	313.099	118.428
IOS_052	ION_037	313.099	118.428
PSE_096	PSE_098	313.513	45.6828
MED_019	MED_023	315.296	126.833
MED_019	MED_024	315.296	126.833
ION_047	IOS_062	315.401	144.476
ION_036	ION_045	315.501	60.7702
ION_037	ION_045	315.501	60.7702
IOS_053	ION_048	316.5	120.11
ION_041	ION_048	317.31	102.994
ION_036	ION_046	317.334	66.0003
ION_037	ION_046	317.334	66.0003
PSW_128	PSW_122	317.597	170.874
ION_045	IOS_051	317.867	62.8815
PSE_090	PSE_094	318.435	59.6983
PON_140	PON_139	318.482	168.28
PSE_110	PSW_126	318.674	53.9268
ANW_149	ANE_150	319.572	271.39
ION_041	ION_036	319.627	139.275
ION_041	ION_037	319.627	139.275
PON_139	PSW_126	319.74	31.2326
IOS_053	ION_041	320.489	54.3491
IOS_049	ION_043	322.039	130.96
IOS_058	ION_036	323.477	122.658
IOS_058	ION_037	323.477	122.658
PSE_102	PON_140	323.704	162.37
IOS_057	ION_036	324.045	138.845
IOS_057	ION_037	324.045	138.845
ION_046	IOS_049	324.109	83.2979
IOS_058	ION_041	324.857	54.5469
PON_138	PON_136	326.671	121.62
PSW_128	PSW_123	327.169	148.222
IOS_057	ASE_068	328.419	93.7418
PSW_122	PSW_128	329.025	69.5405
MED_020	MED_019	329.708	329.042
PON_130	PON_129	329.801	92.6652
MED_005	MED_012	329.869	85.8874
IOS_052	ION_041	330.011	36.201
IOS_062	ION_046	330.523	198.663
SOC_084	ASW_083	331.525	160.727
IOS_062	ASE_068	332.068	90.883
ION_042	IOS_052	332.432	106.343
PSE_102	PSW_127	333.467	113.846
IOS_057	ION_041	333.937	53.9844
PSE_090	PSE_092	334.296	186.211
IOS_058	ASE_068	334.423	100.14
IOS_049	ION_045	334.75	139.657
PON_139	PON_136	335.087	89.8499
ION_045	IOS_064	335.231	63.1803
IOS_050	ION_047	336.452	155.793
IOS_049	ION_046	338.548	150.524
ION_047	IOS_051	338.826	92.9676
ION_045	ION_041	339.34	114.241
ASW_080	ASW_078	341.277	120.961
IOS_054	ION_036	341.603	139.412
IOS_054	ION_037	341.603	139.412
MED_019	MED_022	341.893	217.843
IOS_051	ION_047	342.195	169.348
ASW_082	ASW_078	343.379	77.1986
ION_042	IOS_062	345.585	79.9234
ASE_071	ANW_141	346.397	32.2527
SOC_087	ASW_080	348.24	205.627
SOC_088	ASW_080	348.24	205.627
PSW_128	PON_137	348.413	81.2524
ASE_071	ANW_142	348.431	35.0409
PSE_097	PSE_095	349.047	13.2475
IOS_064	ASE_070	349.177	38.4396
ION_048	ION_036	349.83	105.75
ION_048	ION_037	349.83	105.75
MED_018	MED_014	349.943	100.005
MED_017	MED_014	350.128	104.849
ASW_083	SOC_085	350.439	148.664
ION_045	IOS_050	350.554	90.9671
SOC_087	ASW_081	350.68	204.031
SOC_088	ASW_081	350.68	204.031
ION_045	ASE_066	350.742	54.0099
ASW_076	ASW_082	351.331	71.0126
IOS_049	ION_036	353.735	118.532
IOS_049	ION_037	353.735	118.532
PSE_094	PSE_091	355.049	289.701
IOS_064	IOS_051	355.729	155.983
PSE_096	PSE_094	356.524	23.1485
PSW_124	PSW_122	357.509	115.448
IOS_062	ION_045	357.703	212.088
PSE_102	PON_129	358.446	124.242
ION_047	IOS_050	358.578	88.0526
IOS_054	ION_041	359.075	86.0164
PON_109	PSE_100	359.566	116.893
PSE_102	PSE_111	360.741	115.9
PSE_102	PSW_128	361.62	127.046
IOS_049	ION_042	362.882	139.017
IOS_052	ION_048	363.392	147.463
ASE_066	IOS_065	364.13	271.121
PSW_116	PSW_112	364.373	258.818
PSW_115	PSW_112	364.373	258.818
PSW_114	PSW_112	364.373	258.818
PSW_117	PSW_112	364.373	258.818
PSW_118	PSW_112	364.373	258.818
PSW_113	PSW_112	364.373	258.818
PSW_121	PSW_112	364.373	258.818
PSW_119	PSW_112	364.373	258.818
PSW_120	PSW_112	364.373	258.818
PSE_111	PSE_097	365.214	22.4516
PSW_128	PON_138	366.808	130.408
IOS_050	ION_043	367.238	114.501
ASE_071	ANW_143	367.481	35.1001
ION_046	IOS_065	368.066	98.8833
ANW_148	ANW_146	368.837	232.766
ANW_148b	ANW_146	368.837	232.766
ION_043	IOS_054	368.886	114.333
PON_129	PON_109	369.892	22.2814
ION_045	ION_036	369.949	123.877
ION_045	ION_037	369.949	123.877
ION_040	ION_048	370.458	105.29
IOS_049	ION_041	370.646	35.9622
ION_042	ION_040	371	140.34
ION_047	IOS_065	371.638	149.104
MED_005	MED_021	371.709	196.342
PSE_110	PSE_111	371.781	72.067
IOS_057	ASE_070	371.902	34.5036
PSE_092	PSE_094	372.259	296.372
PSE_100	PSE_098	372.964	23.6069
IOS_051	ION_043	372.981	127.5
PSE_090	SOC_089	373.214	121.377
ION_047	ION_036	375.13	103.214
ION_047	ION_037	375.13	103.214
ION_047	ION_041	375.327	105.898
ASW_072	ASW_076	376.312	31.2665
ION_045	ASE_067	377.6	58.4973
IOS_058	ASE_070	377.907	55.5565
IOS_053	ION_038	378.474	184.022
IOS_058	IOS_051	378.499	201.618
ION_042	IOS_049	379.61	117.767
IOS_062	ASE_070	380.334	49.9808
ION_046	IOS_051	380.343	90.0805
ANE_150	ANW_149	380.405	149.026
PON_129	PON_131	380.444	67.5675
PON_129	PON_136	380.643	90.282
IOS_052	ASE_068	381.185	96.6371
ION_047	IOS_064	382.531	121.34
PON_138	PSE_102	382.991	160.074
IOS_053	ION_039	384.621	151.463
PSE_106	PON_130	385.128	120.527
ION_042	IOS_065	385.766	74.8138
ION_046	IOS_064	386.31	64.5384
ION_043	IOS_057	386.831	135.381
IOS_050	ION_042	386.956	117.45
IOS_053	ASE_068	387.146	109.48
IOS_062	ION_047	387.519	227.627
ION_043	IOS_058	387.583	135.628
PSE_090	ASW_083	387.977	119.333
ASE_071	ANW_144	388.695	44.6456
PON_139	PSE_102	388.936	197.353
MED_019	MED_014	391.69	165.896
IOS_051	ION_042	392.699	128.985
ION_041	IOS_057	392.725	71.0289
PON_140	PSE_102	392.875	230.447
IOS_052	ION_038	393.053	179.913
PSW_128	PON_139	393.105	131.272
ION_043	IOS_053	393.177	132.698
ION_041	IOS_058	393.477	70.1074
PON_138	PSW_127	393.671	276.071
ION_042	IOS_064	393.981	52.7269
MED_017	MED_025	394.312	176.021
ANE_151	ANE_152	394.379	37.9096
ION_043	IOS_052	394.403	113.433
ION_041	IOS_054	394.571	116.08
MED_018	MED_009	395.915	95.9964
IOS_058	ION_038	396.337	174.249
PSW_128	PSW_125	396.464	136.002
MED_017	MED_009	396.749	88.7324
ION_042	IOS_051	397.546	98.9559
IOS_052	ION_039	398.368	147.76
IOS_057	IOS_051	398.949	197.99
PON_137	PON_131	400.016	21.9251
PSE_098	PSE_096	401.402	96.1533
PSE_099	PSW_112	401.939	22.5308
ASE_071	ANW_145	401.967	35.1852
PSW_128	PSW_126	402.179	183.003
ION_039	ION_048	403.944	114.404
ION_046	IOS_050	404.494	103.321
ASE_067	ASE_066	405.132	332.745
IOS_057	ION_038	405.451	174.872
IOS_051	ASE_068	405.538	96.4142
PSE_106	PSE_111	406.44	230.079
PSE_098	PSW_112	406.999	66.1421
ION_042	ION_039	407.005	127.739
ION_041	IOS_053	407.401	113.417
IOS_049	ION_047	408.363	207.836
IOS_062	ION_043	408.7	216.989
PSE_096	PSE_099	409.006	51.5934
PON_134	PON_137	410.042	65.082
PON_135	PON_137	410.042	65.082
ANE_150	ANE_152	410.968	39.9587
PSE_091	PSE_094	411.1	117.004
PSW_128	PSW_124	412.31	241.697
ASE_071	ANW_146	412.336	52.7908
MED_005	MED_016	412.411	235.165
ION_048	ION_039	412.447	113.17
PSE_092	PSE_100	412.758	320.108
IOS_062	ION_048	413.11	204.929
ION_045	ION_040	413.487	175.206
MED_020	MED_014	414.195	104.175
PSE_102	PSW_126	414.313	108.88
IOS_058	ION_039	415.483	155.543
IOS_049	ASE_068	415.782	95.7943
ION_046	ASE_066	415.897	91.373
PSE_093	PSE_094	416.862	63.2857
PSE_111	PSW_112	417.387	35.2473
IOS_050	ION_036	417.97	139.565
IOS_050	ION_037	417.97	139.565
PON_129	PON_140	418.174	74.8987
IOS_054	ION_038	418.991	226.507
ION_047	ASE_066	419.469	144.712
MED_017	MED_021	419.932	478.486
IOS_064	ION_046	420.134	116.016
ASE_070	ASW_076	421.649	20.5607
PSE_110	PON_130	423.022	127.955
ANW_149	ANW_148	423.308	230.383
ANW_149	ANW_148b	423.308	230.383
IOS_051	ION_036	423.713	112.279
IOS_051	ION_037	423.713	112.279
PSE_095	PSE_099	423.817	26.9983
IOS_054	ION_039	424.021	191.939
IOS_057	ION_039	424.718	152.963
IOS_053	ION_040	425.474	166.015
PON_139	PON_138	426.022	212.112
PSE_092	PSE_111	427.494	331.07
PON_134	PON_136	427.681	112.694
PON_135	PON_136	427.681	112.694
PON_136	PON_131	427.722	47.1799
PON_140	PSE_110	428.447	329.525
PON_139	PSE_100	428.556	123.527
PON_138	PSW_124	428.643	392.384
ANE_151	ANE_153	429.324	40.4423
ASE_068	ASE_066	429.376	208.368
PON_140	PSE_106	430.227	378.705
ION_045	ION_038	430.236	129.5
PON_138	PSW_123	430.24	392.639
ION_048	ION_038	430.723	175.557
ION_042	ION_038	430.767	122.056
PSE_097	PSE_094	432.393	23.8951
IOS_053	ASE_070	433.04	54.1571
ION_043	IOS_049	433.38	118.56
MED_017	MED_008	433.442	93.1933
IOS_052	ION_040	433.442	163.753
IOS_049	ION_038	433.689	179.803
PSE_095	PSE_097	434.597	42.9112
IOS_052	ASE_070	434.649	34.2247
IOS_050	ION_041	434.881	46.6175
ION_041	IOS_052	435.828	113.872
PSE_090	SOC_084	436.347	129.258
PON_134	PON_133	436.375	657.389
PON_135	PON_133	436.375	657.389
ION_042	ASE_066	437.349	78.4036
IOS_054	ASE_068	437.978	106.155
MED_019	MED_009	438.708	129.959
IOS_049	ION_039	439.004	147.939
IOS_062	IOS_051	439.007	212.629
ION_043	IOS_062	439.469	135.01
IOS_051	ION_041	440.624	47.9095
PON_139	PON_130	440.712	120.774
ASW_083	ASW_078	440.892	74.2943
ION_045	ION_039	441.162	158.128
MED_017	MED_030	441.748	135.487
SOC_089	ASW_078	442.454	72.2356
ION_046	ASE_067	442.755	93.5019
PSE_099	PSE_096	443.43	123.249
ION_046	ION_036	443.696	109.606
ION_046	ION_037	443.696	109.606
MED_018	MED_030	444.521	134.204
ION_047	ASE_067	446.327	147.033
PSE_100	PSW_112	446.395	26.1357
PON_129	PSW_122	446.441	197.295
IOS_062	ION_042	446.873	227.32
IOS_064	ION_045	447.757	138.871
IOS_050	ASE_068	447.942	103.419
IOS_058	ION_040	448.784	171.459
PSE_092	PSE_090	448.992	390.804
ION_048	ASE_068	449.392	98.9018
ANE_150	ANE_153	449.823	59.8856
PON_129	PSE_106	449.881	46.3842
MED_005	MED_022	450.256	239.777
MED_017	MED_016	450.742	548.96
PSE_098	PSW_116	450.787	56.9918
PSE_098	PSW_115	450.787	56.9918
PSE_098	PSW_114	450.787	56.9918
PSE_098	PSW_117	450.787	56.9918
PSE_098	PSW_118	450.787	56.9918
PSE_098	PSW_113	450.787	56.9918
PSE_098	PSW_121	450.787	56.9918
PSE_098	PSW_119	450.787	56.9918
PSE_098	PSW_120	450.787	56.9918
PSE_102	PSE_099	451.087	80.2547
ANW_147	ANW_144	452.877	357.489
PON_138	PSW_122	453.157	406.299
IOS_054	ION_040	453.336	187.933
SOC_085	SOC_084	453.529	436.057
PSE_100	PSW_122	453.924	158.486
IOS_064	ION_047	455.665	178.99
ION_041	IOS_062	456.586	91.6309
PSE_091	PSE_090	456.682	169.868
PSE_092	PSE_099	456.774	353.11
PSE_100	PSW_123	456.828	160.904
PSE_094	PSE_093	456.99	243.016
IOS_051	ASE_070	457.209	36.2708
IOS_057	ION_040	458.019	167.497
MED_020	MED_009	460.168	107.635
PSE_096	PSE_090	461.094	14.4862
PON_137	PON_138	461.679	144.379
PSE_095	PSE_090	462.122	124.373
PSE_100	PSW_124	463.017	159.548
ION_042	IOS_050	463.51	142.529
PSE_100	PSE_097	463.898	31.0082
ION_042	ASE_067	464.206	80.0345
PSW_128	PON_136	464.739	107.295
ION_043	IOS_051	465.496	111.013
ION_036	ION_048	465.928	152.501
ION_037	ION_048	465.928	152.501
IOS_050	IOS_049	467.174	280.034
PON_109	PON_138	467.235	274.584
IOS_049	ASE_070	467.532	36.4117
PSE_106	PSW_116	467.733	128.813
PSE_106	PSW_115	467.733	128.813
PSE_106	PSW_114	467.733	128.813
PSE_106	PSW_117	467.733	128.813
PSE_106	PSW_118	467.733	128.813
PSE_106	PSW_113	467.733	128.813
PSE_106	PSW_121	467.733	128.813
PSE_106	PSW_119	467.733	128.813
PSE_106	PSW_120	467.733	128.813
MED_017	MED_023	468.19	168.311
MED_017	MED_024	468.19	168.311
PSE_096	PSE_091	469.366	380.449
PON_132	PON_131	469.935	188.647
ANW_149	ANE_151	470.385	272.646
ION_041	IOS_049	471.587	126.92
ION_036	IOS_054	472.055	146.469
ION_037	IOS_054	472.055	146.469
ION_038	ION_048	472.819	157.161
IOS_051	ION_048	472.903	145.246
PSW_128	PSE_106	473.426	102.897
PSE_100	PSW_125	473.61	159.327
ION_047	ION_039	473.641	141.006
MED_018	MED_008	473.902	171.046
IOS_049	ION_040	474.078	163.226
PSE_095	PSE_091	474.731	389.189
ION_040	IOS_052	474.906	108.117
IOS_062	ION_036	474.912	236.014
IOS_062	ION_037	474.912	236.014
PON_138	PSW_125	475.068	413.472
ION_047	ION_038	475.301	162.865
MED_020	MED_030	477.785	164.485
MED_005	MED_025	478.536	173.04
MED_005	MED_026	478.699	221.485
PON_129	PSE_110	479.274	55.9087
PON_130	PON_132	479.329	71.0351
PSE_092	PSE_096	479.98	367.889
ION_043	ION_041	480.452	224.835
ION_047	ION_040	480.939	166.956
IOS_054	ASE_070	481.461	70.0971
ION_040	IOS_054	482.391	107.275
ASE_071	ASW_076	482.43	21.1555
PSE_092	PSE_095	484.236	373.813
PSE_098	PSE_095	485.931	55.9523
PON_109	PSW_122	486.325	285.034
PSW_124	PON_129	486.909	131.231
ION_043	IOS_065	486.929	141.797
PON_137	PON_139	487.134	109.707
IOS_052	IOS_050	487.457	463.257
PON_109	PSW_123	487.583	288.539
PON_137	PON_129	487.946	99.1199
PSE_110	PSE_099	488.527	91.6278
PSW_112	PSW_126	490.065	40.5716
IOS_054	IOS_051	490.399	189.04
MED_005	MED_011	491.522	129.8
PON_109	PSW_124	491.727	288.39
PSE_106	PON_131	492.115	63.2641
PON_139	PSW_112	492.283	43.85
ION_041	IOS_065	492.396	87.6009
PSE_092	PSE_102	492.595	398.63
ION_048	ASE_070	492.876	52.8187
PSE_090	ASW_082	493.086	114.607
PSE_100	PSW_127	493.828	161.032
ANW_146	ANW_148	494.192	313.028
ANW_146	ANW_148b	494.192	313.028
IOS_064	ION_043	497.668	168.524
IOS_050	ION_038	497.924	187.58
PON_139	PSW_116	498.483	128.225
PON_139	PSW_115	498.483	128.225
PON_139	PSW_114	498.483	128.225
PON_139	PSW_117	498.483	128.225
PON_139	PSW_118	498.483	128.225
PON_139	PSW_113	498.483	128.225
PON_139	PSW_121	498.483	128.225
PON_139	PSW_119	498.483	128.225
PON_139	PSW_120	498.483	128.225
PSE_097	PSE_091	499.069	409.903
ION_041	IOS_051	499.119	109.371
PSE_094	PSE_090	499.555	307.281
IOS_050	ASE_070	499.614	59.335
IOS_064	IOS_052	499.77	147.789
ION_043	IOS_064	500.924	128.675
PSW_128	PSE_110	500.933	104.208
PON_129	PSW_123	500.934	223.198
PSE_091	PSE_100	500.986	127.218
PON_139	PSE_111	502.183	96.9398
MED_019	MED_030	502.415	170.604
IOS_064	ION_048	502.913	160.961
PSE_099	PSW_116	503.033	55.5573
PSE_099	PSW_115	503.033	55.5573
PSE_099	PSW_114	503.033	55.5573
PSE_099	PSW_117	503.033	55.5573
PSE_099	PSW_118	503.033	55.5573
PSE_099	PSW_113	503.033	55.5573
PSE_099	PSW_121	503.033	55.5573
PSE_099	PSW_119	503.033	55.5573
PSE_099	PSW_120	503.033	55.5573
ION_036	IOS_053	503.126	151.476
ION_037	IOS_053	503.126	151.476
PSE_093	PSE_100	503.159	38.4094
PSW_128	PON_109	503.175	137.265
IOS_050	ION_039	503.239	161.052
IOS_051	ION_038	503.667	165.248
PON_109	PSW_127	504.397	297.135
IOS_062	ION_041	504.709	185.278
PON_109	PSW_125	504.823	284.542
ION_042	ION_036	505.3	127.896
ION_042	ION_037	505.3	127.896
MED_019	MED_008	505.633	202.636
PSE_095	PSE_098	506.459	50.3253
IOS_054	IOS_049	506.954	218.246
PSE_106	PSE_099	507.829	233.83
PSE_106	PON_139	507.846	253.205
IOS_051	ION_039	508.982	137.948
PON_138	PSW_128	509.128	404.026
ION_043	IOS_050	509.923	133.585
PSE_094	PSE_095	510.949	247.164
PON_138	PSW_126	510.991	316.641
IOS_051	IOS_049	511.049	216.25
ION_040	IOS_053	511.799	115.763
SOC_084	ASW_078	512.337	90.2823
IOS_064	IOS_050	514.229	154.055
PON_129	PSW_128	514.402	395.744
PSW_122	PSW_116	514.732	33.8845
PSW_122	PSW_115	514.732	33.8845
PSW_122	PSW_114	514.732	33.8845
PSW_122	PSW_117	514.732	33.8845
PSW_122	PSW_118	514.732	33.8845
PSW_122	PSW_113	514.732	33.8845
PSW_122	PSW_121	514.732	33.8845
PSW_122	PSW_119	514.732	33.8845
PSW_122	PSW_120	514.732	33.8845
ION_040	IOS_049	515.167	125.048
IOS_065	IOS_064	516.757	206.59
PSE_098	PSE_094	516.956	32.4989
PSW_128	PSE_102	517.099	103.006
PSW_123	PON_129	517.22	146.238
PSE_102	PON_130	517.222	178.201
PON_138	PON_129	517.534	387.308
ION_048	ION_040	517.607	183.354
PSE_111	PSW_116	518.139	91.9197
PSE_111	PSW_115	518.139	91.9197
PSE_111	PSW_114	518.139	91.9197
PSE_111	PSW_117	518.139	91.9197
PSE_111	PSW_118	518.139	91.9197
PSE_111	PSW_113	518.139	91.9197
PSE_111	PSW_121	518.139	91.9197
PSE_111	PSW_119	518.139	91.9197
PSE_111	PSW_120	518.139	91.9197
PON_136	PON_129	519.04	98.5387
PSE_094	PSE_099	520.033	28.0523
IOS_053	IOS_051	520.198	188.764
PSE_097	PSE_090	520.307	28.4073
ION_045	ASE_068	521.893	99.5722
PSE_094	PSE_111	522.528	24.7265
PSE_093	PSE_090	522.753	176.746
PSW_123	PSW_116	522.799	33.8954
PSW_123	PSW_115	522.799	33.8954
PSW_123	PSW_114	522.799	33.8954
PSW_123	PSW_117	522.799	33.8954
PSW_123	PSW_118	522.799	33.8954
PSW_123	PSW_113	522.799	33.8954
PSW_123	PSW_121	522.799	33.8954
PSW_123	PSW_119	522.799	33.8954
PSW_123	PSW_120	522.799	33.8954
ION_041	IOS_064	523.241	105.689
PSE_110	PON_139	523.536	268.48
PSE_100	PSW_128	523.717	191.076
MED_018	MED_012	523.774	182.911
MED_017	MED_012	523.96	179.149
IOS_058	IOS_052	524.309	194.936
PSE_092	PSE_097	524.566	399.842
ION_039	IOS_054	525.655	177.579
PSE_110	PSW_116	525.905	135.873
PSE_110	PSW_115	525.905	135.873
PSE_110	PSW_114	525.905	135.873
PSE_110	PSW_117	525.905	135.873
PSE_110	PSW_118	525.905	135.873
PSE_110	PSW_113	525.905	135.873
PSE_110	PSW_121	525.905	135.873
PSE_110	PSW_119	525.905	135.873
PSE_110	PSW_120	525.905	135.873
IOS_057	IOS_049	526.419	235.066
ANW_143	ANW_147	527.007	561.27
PON_133	PON_137	527.357	77.1394
IOS_064	ION_042	528.663	169.164
MED_030	MED_026	528.907	264.901
PSE_092	PSE_110	528.989	424.063
PSE_110	PON_131	529.637	71.3559
ANE_151	ANW_149	530.196	108.271
ANW_143	ANE_150	530.609	307.764
PON_109	PON_129	531.399	274.075
PSE_091	PSE_111	531.525	135.014
ION_043	ASE_066	532.145	136.89
PSE_092	PSE_106	532.205	425.86
PSE_092	PSE_098	533.055	408.586
ION_039	IOS_052	533.363	151.402
PSE_098	PSE_091	533.611	424.654
PSE_106	PSW_112	534.159	56.4777
PON_109	PSW_128	534.819	276.393
PSW_122	PON_129	535.067	140.469
ASW_072	ASW_080	535.591	39.3546
ANE_150	ANE_155	536.509	222.312
ION_046	ION_041	536.568	285.259
PSE_093	PSE_111	538.092	51.0755
MED_020	MED_008	538.155	179.773
IOS_050	ION_040	538.313	171.913
SOC_085	ASW_082	538.921	232.447
PSE_094	PSE_092	539.708	284.737
PSW_128	PON_140	540.8	118.876
ION_040	IOS_051	540.939	105.692
MED_005	MED_023	541.756	190.567
MED_005	MED_024	541.756	190.567
PON_129	PSW_124	543.099	217.186
ION_048	ION_041	543.18	110.349
PSE_090	PSE_095	543.219	113.782
PON_129	PSW_125	543.709	147.929
ION_041	ASE_066	543.978	89.9362
IOS_051	ION_040	544.056	159.459
PON_130	PON_138	544.669	151.263
IOS_057	IOS_052	544.759	193.37
ANW_146	ANW_147	545.602	373.353
PON_139	PON_131	545.793	78.3573
PON_133	PON_136	546.79	121.478
PSE_100	PSW_116	547.158	92.3644
PSE_100	PSW_115	547.158	92.3644
PSE_100	PSW_114	547.158	92.3644
PSE_100	PSW_117	547.158	92.3644
PSE_100	PSW_118	547.158	92.3644
PSE_100	PSW_113	547.158	92.3644
PSE_100	PSW_121	547.158	92.3644
PSE_100	PSW_119	547.158	92.3644
PSE_100	PSW_120	547.158	92.3644
PON_130	PON_137	547.702	153.792
PSE_094	PSE_096	549.824	194.657
ION_039	IOS_049	550.461	128.994
MED_030	MED_025	550.828	264.436
IOS_053	IOS_052	551.682	126.447
IOS_058	IOS_050	552.565	222.932
PSE_095	SOC_089	554.23	77.3926
ION_041	IOS_050	555.487	148.169
PON_133	PON_130	555.55	20.7546
SOC_087	ASW_078	555.745	316.017
SOC_088	ASW_078	555.745	316.017
PSE_090	ASW_080	556.102	119.143
ION_036	IOS_052	558.462	170.306
ION_037	IOS_052	558.462	170.306
IOS_062	ION_038	558.48	264.138
PSE_110	PSW_112	558.637	32.0825
ION_043	ASE_067	559.003	138.946
PSW_124	PSW_116	560.334	71.6729
PSW_124	PSW_115	560.334	71.6729
PSW_124	PSW_114	560.334	71.6729
PSW_124	PSW_117	560.334	71.6729
PSW_124	PSW_118	560.334	71.6729
PSW_124	PSW_113	560.334	71.6729
PSW_124	PSW_121	560.334	71.6729
PSW_124	PSW_119	560.334	71.6729
PSW_124	PSW_120	560.334	71.6729
SOC_085	ASW_081	561.676	189.411
IOS_064	ION_036	562.227	171.163
IOS_064	ION_037	562.227	171.163
ION_039	IOS_053	562.442	172.553
PSE_090	PSE_100	563.132	43.0035
PSE_092	PON_109	564.971	450.345
PSE_100	PSW_126	565.152	159.222
PSE_100	PON_129	565.174	188.187
ION_045	ASE_070	565.377	61.2713
MED_019	MED_012	565.522	189.286
PSE_111	PSW_128	565.997	184.504
PON_109	PSE_111	566.438	270.031
MED_018	MED_010	567.434	135.493
PSE_095	ASW_083	568.994	78.0503
MED_017	MED_010	570.044	141.072
ION_038	IOS_052	570.377	172.425
ION_041	ASE_067	570.836	91.1475
ASW_082	ASE_068	571.505	78.8013
PSE_091	PSE_099	572.134	142.32
PON_130	PON_139	572.652	151.784
ANW_143	ANE_152	572.662	108.927
PSE_090	PSE_111	572.953	30.9343
IOS_057	IOS_050	573.016	212.83
IOS_062	ION_039	574.185	198.154
ION_043	ION_040	574.321	335.129
PSE_097	PSW_112	574.829	92.6153
SOC_089	ASE_068	575.184	65.4465
PSE_093	PSE_099	576.708	47.2084
ION_038	IOS_054	577.102	217.236
ASW_072	ASW_081	577.729	76.6247
ION_038	IOS_053	578.321	180.005
ANW_143	ANE_155	581.356	117.418
IOS_064	ION_041	581.758	121.111
ANW_143	ANE_153	582.475	97.9999
PSE_095	PSE_093	583.957	156.2
PSE_094	PSE_097	583.984	93.9277
IOS_062	IOS_052	584.817	206.678
PSE_096	SOC_089	584.904	46.4021
PSE_090	ASW_081	585.076	149.261
PON_134	PON_130	585.11	33.8281
PON_135	PON_130	585.11	33.8281
ANW_146	ANE_150	585.495	254.894
ASE_066	ASE_071	586.832	137.1
ION_046	ASE_068	587.047	125.162
ASW_080	ASE_068	587.151	60.3858
MED_020	MED_012	588.026	186.623
PSE_102	PSE_098	588.301	65.207
PON_137	PON_132	588.313	29.5487
MED_018	MED_011	588.346	181.164
MED_017	MED_011	588.532	175.893
PSE_111	PON_129	589.639	141.166
ANW_146	ANE_152	590.098	107.494
ION_047	ASE_068	590.62	163.027
ION_039	IOS_051	591.085	113.416
ASW_076	ANW_141	591.999	86.3298
ASW_076	ANW_142	593.264	82.866
ASW_081	ASE_068	595.557	110.524
MED_017	MED_022	598.132	522.646
ASE_067	ASE_071	598.189	147.004
PSE_094	PSE_098	598.522	19.7459
ION_040	IOS_050	599.067	143.251
PSE_096	ASW_083	599.667	48.1544
ANW_146	ANE_153	599.911	74.995
ANE_151	ANE_155	600.14	255.313
ASW_072	ASW_078	600.254	104.125
PSE_098	PSE_090	600.597	27.9824
MED_030	MED_023	601	278.353
MED_030	MED_024	601	278.353
PON_109	PSW_126	601.581	281.756
PSE_090	PSE_099	602.066	29.4959
PON_137	PON_109	602.294	143.247
SOC_085	ASW_080	602.362	224.854
PSE_091	PSE_096	602.718	157.888
SOC_084	SOC_087	603.461	404.608
SOC_084	SOC_088	603.461	404.608
PON_109	PSE_099	603.579	153.587
PSE_093	PSE_096	606.038	62.3454
PSE_090	PSE_096	606.669	41.6838
IOS_062	IOS_050	606.851	241.115
PON_133	PON_131	606.863	46.2834
MED_030	MED_020	607.007	104.167
MED_030	MED_019	607.299	122.876
IOS_062	ION_040	607.486	213.255
PSE_094	SOC_089	607.604	115.497
PSE_111	PSW_127	608.101	349.066
ION_043	ION_036	608.177	198.212
ION_043	ION_037	608.177	198.212
ION_042	ASE_068	608.499	121.428
MED_019	MED_011	609.103	157.243
PSW_112	PSE_097	609.234	72.2764
MED_019	MED_010	610.227	161.492
IOS_054	IOS_052	610.871	167.682
PSE_106	PSE_098	611.72	74.4453
PON_129	PSW_127	612.214	395.033
ASW_076	ANW_143	612.313	87.7837
PSE_102	PSW_112	613.126	35.4894
ANW_142	ANW_147	613.146	586.75
PON_138	PSW_112	613.703	313.091
ION_043	ION_039	613.775	319.55
ANW_144	ANW_149	614.611	270.277
PON_140	PON_138	615.097	181.363
ION_036	IOS_051	615.273	116.907
ION_037	IOS_051	615.273	116.907
PSE_092	PON_138	615.474	478.504
PON_136	PON_132	615.546	49.9632
IOS_053	IOS_049	615.783	238.944
PSE_097	SOC_089	616.096	40.9819
MED_030	MED_021	616.356	169.812
PON_129	PSE_102	616.437	171.492
ANW_142	ANW_141	616.777	217.351
PSE_102	PON_139	617.36	298.949
PSE_095	SOC_084	617.363	77.993
ANW_141	ANW_147	617.564	572.228
PSE_111	PSE_096	618.636	103.211
PSE_096	PSE_093	618.718	66.7888
PON_140	PSE_100	618.783	330.787
PSE_090	SOC_085	620.124	135.794
ASE_070	ANW_141	620.86	34.956
ASE_068	IOS_065	621.277	300.546
PSE_092	PON_140	621.466	485.462
PSE_094	ASW_083	622.368	116.948
ASE_070	ANW_142	623.058	26.8281
PSE_095	PSE_111	623.252	120.866
PSE_102	PON_131	623.31	109.277
PON_140	PSW_122	623.678	162.744
PON_134	PON_131	625.061	40.3848
PON_135	PON_131	625.061	40.3848
ANW_146	ANE_155	625.49	135.685
PON_129	PON_132	625.802	90.8696
PSE_092	SOC_089	626.014	507.826
ASE_068	ASE_067	626.074	272.374
PSE_110	PSE_098	626.654	79.898
ION_043	ION_038	626.885	264.142
ANE_151	MED_005	629.112	174.412
ASW_072	ASW_082	629.19	61.3565
PON_139	PSE_099	629.509	133.16
SOC_087	ASE_068	630.052	362.773
SOC_088	ASE_068	630.052	362.773
ION_046	ASE_070	630.531	90.9531
PSE_100	PSE_096	630.533	44.8499
PON_138	PSW_116	630.611	374.672
PON_138	PSW_115	630.611	374.672
PON_138	PSW_114	630.611	374.672
PON_138	PSW_117	630.611	374.672
PON_138	PSW_118	630.611	374.672
PON_138	PSW_113	630.611	374.672
PON_138	PSW_121	630.611	374.672
PON_138	PSW_119	630.611	374.672
PON_138	PSW_120	630.611	374.672
PSE_097	ASW_083	630.86	44.3434
PSE_091	PSE_102	630.868	237.422
MED_020	MED_010	631.686	140.295
ION_046	ION_038	631.712	301.005
SOC_087	ASE_066	631.948	341.74
SOC_088	ASE_066	631.948	341.74
PSE_091	PSE_095	632.144	190.974
ASW_083	ASE_068	633.058	90.3495
ASW_076	ANW_144	633.528	76.1309
PSE_099	PSE_095	633.709	43.0381
ION_047	ASE_070	634.104	145.007
ION_039	IOS_050	634.362	147.924
PSE_093	PSE_095	634.397	124.94
PSE_092	ASW_083	634.729	512.141
PSE_097	PSW_116	635.984	85.133
PSE_097	PSW_115	635.984	85.133
PSE_097	PSW_114	635.984	85.133
PSE_097	PSW_117	635.984	85.133
PSE_097	PSW_118	635.984	85.133
PSE_097	PSW_113	635.984	85.133
PSE_097	PSW_121	635.984	85.133
PSE_097	PSW_119	635.984	85.133
PSE_097	PSW_120	635.984	85.133
ANW_142	ANE_150	636.711	298.18
PSW_125	PSW_123	637.156	250.394
PSE_102	PSW_116	639.68	46.6939
PSE_102	PSW_115	639.68	46.6939
PSE_102	PSW_114	639.68	46.6939
PSE_102	PSW_117	639.68	46.6939
PSE_102	PSW_118	639.68	46.6939
PSE_102	PSW_113	639.68	46.6939
PSE_102	PSW_121	639.68	46.6939
PSE_102	PSW_119	639.68	46.6939
PSE_102	PSW_120	639.68	46.6939
ASE_066	ASW_076	639.848	30.0659
SOC_089	SOC_087	641.599	417.543
SOC_089	SOC_088	641.599	417.543
ASE_070	ANW_143	642.107	29.6261
ASE_067	ASW_076	642.194	30.0318
ASW_082	ASE_066	642.279	170.377
ION_036	IOS_049	643.585	177.029
ION_037	IOS_049	643.585	177.029
IOS_064	ION_038	644.709	229.985
PSW_125	PSW_122	645.666	291.169
ASW_076	ANW_145	646.799	89.3889
ION_046	ION_040	647.268	325.904
ASE_070	ASW_078	647.336	40.171
ASE_068	ASW_076	647.415	26.1347
PSE_096	SOC_084	648.037	50.0645
ANW_141	ANE_150	648.552	310.56
ION_036	IOS_058	649.01	575.384
ION_037	IOS_058	649.01	575.384
PON_137	PON_140	649.326	146.165
ASE_070	ASE_071	649.37	151.534
SOC_084	ASE_068	649.727	62.5001
ION_038	IOS_051	650.177	165.146
PSE_093	PSE_102	651.705	172.36
MED_030	MED_018	651.869	115.451
ION_042	ASE_070	651.983	76.494
MED_020	MED_011	652.599	184.453
SOC_089	ASE_066	654.014	155.192
PSE_094	PSE_100	654.32	55.989
ASE_070	ASW_080	654.47	19.2319
PSW_128	PSE_100	655.544	207.248
ION_036	IOS_057	655.712	572.225
ION_037	IOS_057	655.712	572.225
ASW_076	ANW_146	657.168	88.1218
ANW_147	ANW_145	659.034	400.971
IOS_064	ION_039	660.414	191.225
ION_046	ION_039	660.48	314.736
PON_138	PON_130	662.143	413.583
MED_030	MED_016	662.232	250.417
ASE_070	ANW_144	663.322	45.6217
IOS_054	IOS_050	664.466	216.056
ASE_071	ASW_080	665.86	49.8764
ASW_081	ASE_066	666.331	167.287
ION_040	IOS_057	669.064	576.324
PSE_092	SOC_084	669.968	539.075
ASE_067	IOS_065	670.107	363.207
PSE_094	SOC_084	670.737	117.279
PSE_095	PSE_092	670.754	331.393
ION_038	IOS_049	670.842	283.725
PON_130	PON_109	671.512	149.918
ION_040	IOS_058	671.628	576.149
PSE_091	PSE_097	671.735	175.496
ANW_142	ANE_152	671.991	137.478
PON_140	PSW_127	672.521	156.154
IOS_065	ASE_071	672.986	145.565
PSE_095	ASW_082	674.102	80.5531
ANW_144	ANW_148	674.513	580.111
ANW_144	ANW_148b	674.513	580.111
SOC_087	ASE_067	675.506	369.942
SOC_088	ASE_067	675.506	369.942
PON_138	PSE_100	676.206	228.537
ASE_070	ANW_145	676.593	29.9872
PSE_097	SOC_084	679.229	45.2129
PON_140	PSW_123	679.265	207.045
MED_005	MED_030	680.581	237.84
ANW_142	ANE_155	680.661	124.254
PSE_093	PSE_097	680.909	69.9043
ANW_142	ANE_153	681.804	122.139
ANW_148	ANW_144	682.037	523.972
ANW_148b	ANW_144	682.037	523.972
MED_030	MED_017	682.144	219.579
PON_130	PON_136	682.263	151.932
PSE_096	PSW_112	682.592	84.1011
ANE_151	MED_007	682.671	173.765
ANW_141	ANE_152	683.292	107.802
PSE_091	PSE_098	683.691	168.442
PON_140	PON_129	683.945	159.09
PON_140	PSW_124	684.871	204.654
PON_109	PSW_112	685.418	166.273
PSE_097	PSE_093	686.224	95.4635
SOC_087	ASE_070	686.373	357.38
SOC_088	ASE_070	686.373	357.38
ASE_070	ANW_146	686.962	51.4778
PSE_098	SOC_089	687.472	34.0197
ANW_141	ANE_155	688.113	134.463
PSW_124	PSW_123	688.487	381.013
PSE_090	PSE_097	689.474	46.1214
MED_030	MED_022	689.76	437.527
PON_109	PON_130	690.029	278.554
PSE_093	PSE_098	690.677	48.3131
PON_140	PSW_125	692.737	205.317
ANW_141	ANE_153	693.105	100.059
ASW_080	ASE_066	693.333	146.051
IOS_064	ION_040	693.715	220.168
IOS_053	IOS_050	694.265	219.004
PSE_106	PON_132	694.366	77.2056
ANW_148	ANW_145	694.746	446.232
ANW_148b	ANW_145	694.746	446.232
PON_109	PSE_098	695.481	87.2638
PSE_092	PSW_123	696.047	553.029
ASE_070	ASW_081	696.608	70.6504
PSW_116	PSE_097	696.85	106.462
PSW_115	PSE_097	696.85	106.462
PSW_114	PSE_097	696.85	106.462
PSW_117	PSE_097	696.85	106.462
PSW_118	PSE_097	696.85	106.462
PSW_113	PSE_097	696.85	106.462
PSW_121	PSE_097	696.85	106.462
PSW_119	PSE_097	696.85	106.462
PSW_120	PSE_097	696.85	106.462
PSW_128	PSW_116	697.412	211.09
PSW_128	PSW_115	697.412	211.09
PSW_128	PSW_114	697.412	211.09
PSW_128	PSW_117	697.412	211.09
PSW_128	PSW_118	697.412	211.09
PSW_128	PSW_113	697.412	211.09
PSW_128	PSW_121	697.412	211.09
PSW_128	PSW_119	697.412	211.09
PSW_128	PSW_120	697.412	211.09
PSE_102	PSE_097	697.436	82.658
PSE_091	PSE_110	698.015	249.852
PON_138	PON_131	698.321	267.027
PON_140	PSW_128	698.505	160.868
ION_036	IOS_050	699.146	194.812
ION_037	IOS_050	699.146	194.812
PSE_092	PSW_124	699.308	555.434
PON_137	PSE_106	699.963	182.303
IOS_050	ION_048	700.094	671.073
ASW_082	ASE_067	700.71	195.019
PSE_098	ASW_083	702.235	36.8912
PSE_092	PSW_112	702.429	533.804
ION_043	ASE_068	703.295	140.756
ANW_143	ANW_148	703.996	524.841
ANW_143	ANW_148b	703.996	524.841
PSE_092	ASW_082	703.997	560.938
PSE_096	ASW_082	704.776	49.3711
PSE_092	PSW_125	706.889	560.239
ASE_071	ASW_081	707.999	70.532
PSW_112	PSE_098	708.239	186.609
SOC_085	ASE_068	709.303	180.603
PSE_090	PSE_098	709.697	37.9581
PSE_092	PON_129	710.441	572.926
ION_038	IOS_058	710.518	631.17
PSE_092	PSW_127	711.317	566.182
PSW_112	PSW_125	711.335	220.887
PON_137	PSE_110	711.457	155.285
PSE_091	PSE_106	711.786	264.594
SOC_089	ASE_067	712.445	176.199
PON_134	PON_138	712.538	125.361
PON_135	PON_138	712.538	125.361
ASW_083	ASE_066	713.154	166.852
IOS_064	ASE_071	713.673	143.359
PSE_090	PSE_102	713.803	164
PSW_125	PON_138	715.062	285.052
ION_041	ASE_068	715.128	124.929
PSW_128	PON_131	716.52	278.635
PSW_122	PON_138	717.068	148.927
ION_038	IOS_057	717.221	629.353
ANW_143	ANE_151	717.587	350.64
PSE_092	PSW_128	717.726	574.954
ANW_148	ANW_141	718.956	334.273
ANW_148b	ANW_141	718.956	334.273
PON_130	PON_140	719.794	144.264
PON_132	PON_133	720.579	194.426
ION_039	IOS_058	721.275	639.321
MED_017	MED_005	723.756	133.98
PSE_100	PON_130	724.462	200.759
PSE_093	PSE_110	724.59	178.838
ASW_081	ASE_067	724.762	181.017
IOS_065	ASW_076	724.98	38.6327
ANW_148	ANW_142	725.429	337.524
ANW_148b	ANW_142	725.429	337.524
PON_138	PSE_111	725.873	174.829
ION_039	IOS_057	726.03	636.571
ASE_071	ASW_078	727.217	74.8019
SOC_084	ASE_066	727.369	159.061
PSE_094	ASW_082	727.476	116.031
PSE_096	PSE_092	727.58	332.118
PSW_124	PON_138	728.758	193.884
PSE_110	PSE_097	730.168	93.4108
ANE_151	MED_008	731.12	178.402
ANE_151	MED_006	731.444	231.569
IOS_065	IOS_062	731.682	532.286
PSE_110	PON_132	731.888	90.7857
PSE_096	PSW_116	733.88	76.305
PSE_096	PSW_115	733.88	76.305
PSE_096	PSW_114	733.88	76.305
PSE_096	PSW_117	733.88	76.305
PSE_096	PSW_118	733.88	76.305
PSE_096	PSW_113	733.88	76.305
PSE_096	PSW_121	733.88	76.305
PSE_096	PSW_119	733.88	76.305
PSE_096	PSW_120	733.88	76.305
PSE_093	PSE_106	734.412	196.32
PSE_097	ASW_082	735.968	46.9327
IOS_057	ASE_071	736.399	145.355
ANW_146	ANW_149	737.01	477.399
PSE_095	ASW_080	737.119	88.0453
PSE_099	PSE_091	738.479	590.328
PSE_111	PON_130	739.09	199.797
SOC_087	SOC_084	739.605	1311.34
SOC_088	SOC_084	739.605	1311.34
PSE_097	PSE_099	741.449	234.336
PSW_125	PON_139	741.558	285.063
PSE_092	ASW_080	741.936	588.382
IOS_058	ASE_071	742.403	152.027
PSW_122	PON_130	743.122	203.29
PSW_122	PON_137	743.208	139.084
PSW_122	PON_139	743.564	150.152
PON_138	PSE_099	743.621	184.754
ION_038	IOS_050	744.575	286.674
IOS_062	ASE_071	744.83	146.48
PSE_091	PON_109	745.013	258.634
PSW_125	PSW_124	745.177	335.845
ANE_150	MED_005	745.834	177.033
PSE_092	PSW_122	746.114	669.728
ION_043	ASE_070	746.779	136.202
ASW_072	ANW_148	747.131	234.746
ASW_072	ANW_148b	747.131	234.746
ASE_070	ASW_082	748.069	42.0631
PSW_125	PSW_128	748.288	425.457
PSE_106	PSE_097	748.485	232.742
SOC_085	ASE_066	750.072	178.617
PSW_116	PSE_098	750.429	115.682
PSW_115	PSE_098	750.429	115.682
PSW_114	PSE_098	750.429	115.682
PSW_117	PSE_098	750.429	115.682
PSW_118	PSE_098	750.429	115.682
PSW_113	PSE_098	750.429	115.682
PSW_121	PSE_098	750.429	115.682
PSW_119	PSE_098	750.429	115.682
PSW_120	PSE_098	750.429	115.682
PSE_098	SOC_084	750.605	38.8205
PON_139	PON_132	750.659	81.6174
PSW_116	PSE_091	750.759	581.441
PSW_115	PSE_091	750.759	581.441
PSW_114	PSE_091	750.759	581.441
PSW_117	PSE_091	750.759	581.441
PSW_118	PSE_091	750.759	581.441
PSW_113	PSE_091	750.759	581.441
PSW_121	PSE_091	750.759	581.441
PSW_119	PSE_091	750.759	581.441
PSW_120	PSE_091	750.759	581.441
PON_130	PSE_106	751.094	154.196
ASW_080	ASE_067	751.764	166.688
PSW_124	PON_139	755.254	193.423
PSE_092	PSW_116	755.862	580.247
PSE_092	PSW_115	755.862	580.247
PSE_092	PSW_114	755.862	580.247
PSE_092	PSW_117	755.862	580.247
PSE_092	PSW_118	755.862	580.247
PSE_092	PSW_113	755.862	580.247
PSE_092	PSW_121	755.862	580.247
PSE_092	PSW_119	755.862	580.247
PSE_092	PSW_120	755.862	580.247
PSE_092	PSW_126	756.51	597.986
ASW_083	SOC_089	758.595	244.856
ION_041	ASE_070	758.612	92.998
PSW_128	PSW_112	758.993	203.584
ASE_071	ASW_082	759.459	62.4167
PSE_099	PSE_094	759.996	66.7124
ANE_150	ARC_175	760.723	737.012
ANW_149	ANW_141	761.789	220.434
PSE_098	PSE_093	762.366	92.0956
PSE_092	ASW_081	762.618	609.064
PSW_112	PSE_091	763.416	605.31
MED_018	MED_005	764.216	192.303
PSE_095	ASW_081	766.093	147.849
ANW_143	ARC_175	766.888	721.94
IOS_065	IOS_057	767.356	547.698
PSE_096	ASW_080	767.793	72.8244
PSW_123	PON_138	768.366	224.424
ANW_146	ANE_151	768.369	380.156
ANW_149	ANW_142	768.77	222.675
PSE_093	PON_109	769.5	181.855
SOC_085	ASE_070	770.588	31.6764
IOS_064	ASW_076	771.03	40.7852
ASW_083	ASE_067	771.585	178.152
PSW_128	PSE_111	773.414	169.304
ASE_070	ASE_068	773.758	109.898
ASW_072	ANW_147	774.873	568.691
PON_130	PSW_128	775.605	316.823
PSE_100	PON_131	775.941	168.966
ASW_078	ASE_068	777.518	102.33
PON_139	PSE_098	778.485	140.348
PON_109	PSW_116	780.616	288.821
PON_109	PSW_115	780.616	288.821
PON_109	PSW_114	780.616	288.821
PON_109	PSW_117	780.616	288.821
PON_109	PSW_118	780.616	288.821
PON_109	PSW_113	780.616	288.821
PON_109	PSW_121	780.616	288.821
PON_109	PSW_119	780.616	288.821
PON_109	PSW_120	780.616	288.821
PON_130	PSE_110	780.894	163.251
PON_134	PON_132	781.727	57.1225
PON_135	PON_132	781.727	57.1225
PSW_125	PON_137	783.48	269.676
PSE_091	SOC_089	783.573	319.795
PON_134	PON_139	783.864	219.41
PON_135	PON_139	783.864	219.41
PSW_125	PON_129	783.927	452.975
PSE_092	SOC_085	784.171	632.011
PSE_102	PSE_096	784.793	91.6882
ASW_082	IOS_065	785.014	306.314
PSW_123	PON_130	785.756	281.374
SOC_084	ASE_067	785.8	177.383
PSE_090	PSE_110	786.687	172.888
PON_140	PSW_126	788.188	205.665
PON_132	PON_134	788.514	186.03
PON_132	PON_135	788.514	186.03
PSW_124	PON_130	788.616	266.044
IOS_065	IOS_058	790.239	542.124
PSE_094	ASW_080	790.493	130.122
IOS_058	IOS_049	791.107	489.037
ANW_146	ARC_175	791.725	744.652
PSE_097	PSE_092	792.103	368.809
PSW_124	PON_137	792.181	188.499
PSW_123	PON_137	793.025	186.377
PON_109	PON_131	793.55	282.15
IOS_057	ASW_076	793.756	35.4572
PSW_123	PON_139	794.862	224.336
IOS_065	IOS_053	795.508	554.952
SOC_087	IOS_065	795.862	721.567
SOC_088	IOS_065	795.862	721.567
MED_019	MED_005	795.947	198.735
PON_129	PSW_126	796.234	458.033
PSE_090	PSE_106	796.51	189.253
SOC_085	SOC_087	796.607	551.375
SOC_085	SOC_088	796.607	551.375
SOC_089	IOS_065	796.749	300.924
PSE_096	ASW_081	796.766	98.9975
PSW_122	PSW_112	797.105	204.111
IOS_053	ASE_071	797.536	156.922
PON_133	PON_132	798.097	70.5017
PSW_112	PSE_096	798.551	150.829
PSE_091	ASW_083	798.6	318.699
ANW_142	ANW_148	798.643	533.447
ANW_142	ANW_148b	798.643	533.447
PSE_097	ASW_080	798.985	60.38
IOS_052	ASE_071	799.145	151.602
ANE_150	MED_007	799.393	176.782
IOS_058	ASW_076	799.761	57.6798
PSE_098	PSE_099	800.365	161.55
PSE_095	SOC_085	801.14	116.823
IOS_062	ASW_076	802.188	54.2604
ANE_151	ARC_175	802.337	785.084
ANW_143	ARC_205	803.012	835.903
ASW_083	SOC_087	805.24	483.97
ASW_083	SOC_088	805.24	483.97
PSW_112	PSW_122	805.431	221.854
PSW_124	PSW_112	807.194	206.581
PSE_098	ASW_082	807.344	36.3361
ION_036	IOS_062	808.029	619.102
ION_037	IOS_062	808.029	619.102
ASW_081	IOS_065	809.065	300.515
SOC_085	ASE_067	809.261	190.892
ANE_151	MED_009	809.978	187.407
PSW_112	PSW_123	810.51	215.263
PSE_106	PSE_096	811.375	80.7641
PSW_125	PSE_106	811.878	271.389
ASE_066	IOS_064	813.011	395.073
ASE_068	ASE_071	813.026	150.691
PSE_090	ASW_078	813.146	139.356
ANW_141	ANW_148	813.169	530.349
ANW_141	ANW_148b	813.169	530.349
PSW_123	PSW_112	814.473	209.094
PON_129	PSW_116	815.408	208.162
PON_129	PSW_115	815.408	208.162
PON_129	PSW_114	815.408	208.162
PON_129	PSW_117	815.408	208.162
PON_129	PSW_118	815.408	208.162
PON_129	PSW_113	815.408	208.162
PON_129	PSW_121	815.408	208.162
PON_129	PSW_119	815.408	208.162
PON_129	PSW_120	815.408	208.162
PSW_116	PSW_126	816.38	484.812
PSW_115	PSW_126	816.38	484.812
PSW_114	PSW_126	816.38	484.812
PSW_117	PSW_126	816.38	484.812
PSW_118	PSW_126	816.38	484.812
PSW_113	PSW_126	816.38	484.812
PSW_121	PSW_126	816.38	484.812
PSW_119	PSW_126	816.38	484.812
PSW_120	PSW_126	816.38	484.812
PSE_092	PON_130	818.445	657.687
ASE_066	ANW_141	819.013	36.7078
PSE_094	ASW_081	819.466	122.086
ASE_066	ANW_142	821.21	38.7346
ASE_070	ASW_072	821.54	773.646
PSW_112	PSW_124	821.814	217.168
ASW_072	ASE_071	822.019	241.424
PON_133	PON_138	823.071	125.626
PSE_110	PSE_096	823.493	87.1556
SOC_085	IOS_065	823.552	287.655
IOS_051	ASE_071	824.03	154.628
PSE_091	PON_138	824.272	283.278
ANW_142	ARC_175	824.744	775.095
ANE_150	ARC_158	825.239	217.018
PSE_102	PON_132	825.561	117.034
PSW_125	PON_109	826.332	284.468
ASW_072	ANW_149	826.649	348.071
ANW_141	ARC_175	827.932	780.416
PSE_097	ASW_081	827.958	109.447
MED_020	MED_005	828.469	201.409
PSW_125	PSW_116	828.95	302.637
PSW_125	PSW_115	828.95	302.637
PSW_125	PSW_114	828.95	302.637
PSW_125	PSW_117	828.95	302.637
PSW_125	PSW_118	828.95	302.637
PSW_125	PSW_113	828.95	302.637
PSW_125	PSW_121	828.95	302.637
PSW_125	PSW_119	828.95	302.637
PSW_125	PSW_120	828.95	302.637
PON_109	PON_139	829.074	358.856
ASE_067	ANW_141	829.235	38.1479
ASE_067	ANW_142	831.27	43.2296
PSE_090	PON_109	831.598	170.442
PSE_096	SOC_085	831.814	107.212
ASW_082	ASE_070	831.948	74.4873
IOS_049	ASE_071	832.028	152.962
SOC_089	ASE_070	833.466	58.9335
ASW_080	ASE_070	834.789	61.059
PSE_095	PSW_112	834.827	56.7758
ASW_080	IOS_065	836.068	299.147
PSE_099	PON_129	836.907	611.665
PSE_099	PON_130	837.707	157.761
PSE_111	PSE_091	838.785	646.65
PSE_098	PSW_126	839.305	128.142
PSW_125	PSE_110	839.384	265.576
ASE_066	ANW_143	840.26	44.4251
PSE_091	PON_140	841.009	281.751
ASE_066	ASW_072	841.133	264.99
ANW_146	ARC_205	841.492	883.732
ANE_151	MED_010	841.787	186.658
PON_140	PON_130	842.789	215.745
PSE_091	SOC_084	844.077	335.105
ANW_147	ANW_141	845.175	227.968
IOS_054	ASE_071	845.958	140.466
ANW_141	ANE_151	845.964	329.796
ANE_150	MED_008	847.842	183.131
ANE_150	MED_006	848.166	233.75
ASW_072	ANE_155	849.246	135.635
ASE_067	ANW_143	850.319	46.698
SOC_084	IOS_065	850.411	320.438
ASW_076	ASE_068	851.754	209.341
PON_138	PSE_098	851.994	250.511
ASE_067	ASW_072	853.285	261.866
PSE_100	PON_138	853.63	370.446
IOS_065	IOS_051	853.801	370.314
ASE_071	ANW_148	853.981	219.761
ASE_071	ANW_148b	853.981	219.761
ANW_142	ARC_205	854.462	890.9
PSE_094	SOC_085	854.514	172.525
IOS_053	ASW_076	854.893	51.0229
PSW_125	PSE_102	855.55	297.438
PSE_099	PSE_090	855.822	131.946
ASW_083	IOS_065	855.888	355.97
ASE_068	ANW_141	856.281	41.1339
ASW_081	ASE_070	856.362	111.911
IOS_052	ASW_076	856.502	32.506
ION_036	IOS_065	856.728	591.601
ION_037	IOS_065	856.728	591.601
PSE_111	PON_131	857.066	129.059
ION_048	ASE_071	857.372	148.485
PSE_098	PSE_092	857.47	393.791
PSE_093	SOC_089	857.7	273.525
ASE_068	ANW_142	858.479	36.9964
ANW_141	ARC_205	858.908	893.229
PSW_127	PON_129	859.191	505.074
SOC_085	ASW_078	859.823	220.36
ASE_066	ANW_144	861.474	54.7901
PON_134	PON_129	862.324	154.289
PON_135	PON_129	862.324	154.289
PSW_122	PSE_106	862.744	173.894
PON_129	PSE_100	862.961	256.507
PSE_097	SOC_085	863.006	92.3345
ANW_143	ARC_158	864.619	120.273
PON_139	PSE_097	864.645	150.14
ASE_066	ASW_078	865.045	46.6847
ANE_150	ANW_148	865.481	365.638
ANE_150	ANW_148b	865.481	365.638
ANW_143	ARC_208	866.278	1124.42
IOS_050	ASE_071	866.434	176.233
ASE_067	ASW_078	867.391	46.0865
ION_040	IOS_065	867.703	617.73
PON_137	PSE_102	868.346	223.879
PSE_099	PON_137	868.479	198.301
PSE_098	ASW_080	870.36	58.7024
ION_039	IOS_062	870.958	673.847
ION_038	IOS_062	870.994	662.944
PSW_116	PSE_096	871.314	150.454
PSW_115	PSE_096	871.314	150.454
PSW_114	PSE_096	871.314	150.454
PSW_117	PSE_096	871.314	150.454
PSW_118	PSE_096	871.314	150.454
PSW_113	PSE_096	871.314	150.454
PSW_121	PSE_096	871.314	150.454
PSW_119	PSE_096	871.314	150.454
PSW_120	PSE_096	871.314	150.454
ASE_067	ANW_144	871.533	54.1949
IOS_065	IOS_054	872.309	565.371
PSE_093	ASW_083	872.463	270.811
PSE_093	PON_140	872.485	193.48
ASE_066	ASW_080	872.669	31.8766
PSE_095	PSE_100	873.06	60.7212
PSW_128	PSE_099	873.381	126.746
MED_017	MED_007	873.675	276.52
PON_134	PON_140	873.769	205.006
PON_135	PON_140	873.769	205.006
PSW_124	PSE_106	874.434	234.096
ASW_083	ASE_070	874.513	61.7246
ASE_066	ANW_145	874.746	43.8004
ASE_067	ASW_080	875.015	31.5991
PSW_122	PON_136	875.225	149.264
PSE_092	PON_131	875.25	682.745
ASE_068	ASW_080	876.304	24.1747
PSW_122	PON_109	876.907	186.747
ASE_068	ANW_143	877.528	38.9009
PSE_093	PON_138	877.634	223.863
PSE_100	PON_139	878.175	346.256
ANW_149	ANW_147	878.438	577.456
IOS_051	ASW_076	879.063	31.2066
ANW_142	ANE_151	880.059	373.705
MED_018	MED_007	880.09	292.956
PON_136	PON_138	880.472	630.472
PON_133	PON_129	880.661	193.703
PON_129	PSW_112	881.03	249.453
ASE_071	ANW_147	881.305	570.952
PON_130	PSW_122	882.424	343.838
ION_040	IOS_064	883.647	628.421
ION_036	IOS_064	884.125	593.254
ION_037	IOS_064	884.125	593.254
ASE_067	ANW_145	884.805	44.7953
ASE_066	ANW_146	885.115	61.9843
ANE_151	ARC_158	885.836	254.975
PSW_124	PON_109	888.597	234.1
ANE_151	MED_017	888.89	324.336
PSW_125	PON_140	889.254	295.947
ANE_151	MED_018	889.367	325.013
IOS_049	ASW_076	889.386	31.4328
PSW_122	PSE_110	890.251	181.164
ANW_143	ANW_141	891.097	196.551
PSW_122	PON_140	891.26	155.289
[truncated: 10,794 more rows]

## Sheet: Supplementary Data 4
from	to	similarity
ANE_150	ANE_004	0.213365
ANE_151	ANE_004	0.271145
ANE_152	ANE_004	0.182808
ANE_155	ANE_004	0.047627
ANW_141	ANE_004	0.059877
ANW_142	ANE_004	0.056111
ANW_145	ANE_004	0.072005
ANW_146	ANE_004	0.06059
ANW_148	ANE_004	0.078199
ANW_149	ANE_004	0.08562
ARC_158	ANE_004	0.017122
ARC_163	ANE_004	0.009856
ARC_168	ANE_004	0.011574
ARC_173	ANE_004	0.014535
ARC_175	ANE_004	0.012291
ARC_178	ANE_004	0.011545
ARC_180	ANE_004	0.017298
ARC_188	ANE_004	0.012517
ARC_189	ANE_004	0.02106
ARC_191	ANE_004	0.01448
ARC_193	ANE_004	0.018263
ARC_194	ANE_004	0.014574
ARC_196	ANE_004	0.022637
ARC_201	ANE_004	0.011208
ARC_205	ANE_004	0.021088
ARC_206	ANE_004	0.023534
ARC_208	ANE_004	0.023279
ARC_209	ANE_004	0.026448
ARC_210	ANE_004	0.034271
ASE_066	ANE_004	0.126076
ASE_067	ANE_004	0.048459
ASE_068	ANE_004	0.113196
ASE_070	ANE_004	0.059954
ASW_072	ANE_004	0.078514
ASW_076	ANE_004	0.068476
ASW_078	ANE_004	0.150633
ASW_082	ANE_004	0.028624
ION_036	ANE_004	0.064426
ION_038	ANE_004	0.063088
ION_041	ANE_004	0.081564
ION_042	ANE_004	0.070799
ION_045	ANE_004	0.072332
ION_048	ANE_004	0.064401
IOS_052	ANE_004	0.08618
IOS_056	ANE_004	0.068286
IOS_057	ANE_004	0.07116
IOS_062	ANE_004	0.068191
IOS_064	ANE_004	0.080701
IOS_065	ANE_004	0.062001
MED_018	ANE_004	0.288718
MED_023	ANE_004	0.193135
MED_025	ANE_004	0.179917
MED_030	ANE_004	0.13317
PON_109	ANE_004	0.089118
PON_132	ANE_004	0.120386
PON_133	ANE_004	0.165776
PON_137	ANE_004	0.089673
PON_138	ANE_004	0.081427
PON_140	ANE_004	0.083883
PSE_093	ANE_004	0.007052
PSE_094	ANE_004	0.044737
PSE_096	ANE_004	0.145721
PSE_098	ANE_004	0.100652
PSE_099	ANE_004	0.138602
PSE_100	ANE_004	0.069374
PSE_102	ANE_004	0.110403
PSE_110	ANE_004	0.103934
PSE_111	ANE_004	0.09238
PSW_112	ANE_004	0.094481
PSW_122	ANE_004	0.07814
PSW_123	ANE_004	0.053868
PSW_124	ANE_004	0.079641
PSW_125	ANE_004	0.075543
PSW_128	ANE_004	0.072374
RED_031	ANE_004	0.08527
RED_032	ANE_004	0.059334
RED_033	ANE_004	0.062007
RED_034	ANE_004	0.056072
SOC_084	ANE_004	0.027218
SOC_085	ANE_004	0.015908
ANE_004	ANE_150	0.213365
ANE_151	ANE_150	0.382821
ANE_152	ANE_150	0.293134
ANE_155	ANE_150	0.050687
ANW_141	ANE_150	0.081759
ANW_142	ANE_150	0.144479
ANW_145	ANE_150	0.15725
ANW_146	ANE_150	0.210372
ANW_148	ANE_150	0.236336
ANW_149	ANE_150	0.314732
ARC_158	ANE_150	0.015211
ARC_163	ANE_150	0.007361
ARC_168	ANE_150	0.010388
ARC_173	ANE_150	0.00953
ARC_175	ANE_150	0.00869
ARC_178	ANE_150	0.009233
ARC_180	ANE_150	0.013069
ARC_188	ANE_150	0.009804
ARC_189	ANE_150	0.015246
ARC_191	ANE_150	0.016695
ARC_193	ANE_150	0.016142
ARC_194	ANE_150	0.014182
ARC_196	ANE_150	0.020004
ARC_201	ANE_150	0.009201
ARC_205	ANE_150	0.01334
ARC_206	ANE_150	0.019648
ARC_208	ANE_150	0.018917
ARC_209	ANE_150	0.02394
ARC_210	ANE_150	0.038232
ASE_066	ANE_150	0.246149
ASE_067	ANE_150	0.048593
ASE_068	ANE_150	0.237977
ASE_070	ANE_150	0.123448
ASW_072	ANE_150	0.106665
ASW_076	ANE_150	0.089112
ASW_078	ANE_150	0.182719
ASW_082	ANE_150	0.025331
ION_036	ANE_150	0.099168
ION_038	ANE_150	0.098327
ION_041	ANE_150	0.074537
ION_042	ANE_150	0.089832
ION_045	ANE_150	0.086077
ION_048	ANE_150	0.067392
IOS_052	ANE_150	0.07973
IOS_056	ANE_150	0.118275
IOS_057	ANE_150	0.119463
IOS_062	ANE_150	0.125127
IOS_064	ANE_150	0.166799
IOS_065	ANE_150	0.157676
MED_018	ANE_150	0.199828
MED_023	ANE_150	0.126298
MED_025	ANE_150	0.091345
MED_030	ANE_150	0.07674
PON_109	ANE_150	0.099553
PON_132	ANE_150	0.134492
PON_133	ANE_150	0.09079
PON_137	ANE_150	0.117499
PON_138	ANE_150	0.094454
PON_140	ANE_150	0.077285
PSE_093	ANE_150	0.004778
PSE_094	ANE_150	0.027478
PSE_096	ANE_150	0.082866
PSE_098	ANE_150	0.095348
PSE_099	ANE_150	0.105259
PSE_100	ANE_150	0.046504
PSE_102	ANE_150	0.103642
PSE_110	ANE_150	0.091032
PSE_111	ANE_150	0.08612
PSW_112	ANE_150	0.113295
PSW_122	ANE_150	0.056791
PSW_123	ANE_150	0.070054
PSW_124	ANE_150	0.08104
PSW_125	ANE_150	0.07914
PSW_128	ANE_150	0.093718
RED_031	ANE_150	0.108629
RED_032	ANE_150	0.076238
RED_033	ANE_150	0.102539
RED_034	ANE_150	0.090855
SOC_084	ANE_150	0.019252
SOC_085	ANE_150	0.013382
ANE_004	ANE_151	0.271145
ANE_150	ANE_151	0.382821
ANE_152	ANE_151	0.292902
ANE_155	ANE_151	0.0745
ANW_141	ANE_151	0.066256
ANW_142	ANE_151	0.08824
ANW_145	ANE_151	0.129984
ANW_146	ANE_151	0.112035
ANW_148	ANE_151	0.135886
ANW_149	ANE_151	0.184265
ARC_158	ANE_151	0.015954
ARC_163	ANE_151	0.008081
ARC_168	ANE_151	0.010497
ARC_173	ANE_151	0.010372
ARC_175	ANE_151	0.009469
ARC_178	ANE_151	0.010027
ARC_180	ANE_151	0.014875
ARC_188	ANE_151	0.0104
ARC_189	ANE_151	0.016169
ARC_191	ANE_151	0.016373
ARC_193	ANE_151	0.017511
ARC_194	ANE_151	0.014225
ARC_196	ANE_151	0.019566
ARC_201	ANE_151	0.009673
ARC_205	ANE_151	0.014979
ARC_206	ANE_151	0.019872
ARC_208	ANE_151	0.020683
ARC_209	ANE_151	0.022747
ARC_210	ANE_151	0.037043
ASE_066	ANE_151	0.214855
ASE_067	ANE_151	0.051798
ASE_068	ANE_151	0.167099
ASE_070	ANE_151	0.09597
ASW_072	ANE_151	0.087115
ASW_076	ANE_151	0.071997
ASW_078	ANE_151	0.162081
ASW_082	ANE_151	0.026822
ION_036	ANE_151	0.089424
ION_038	ANE_151	0.07825
ION_041	ANE_151	0.064162
ION_042	ANE_151	0.076788
ION_045	ANE_151	0.072661
ION_048	ANE_151	0.059954
IOS_052	ANE_151	0.070891
IOS_056	ANE_151	0.095837
IOS_057	ANE_151	0.09192
IOS_062	ANE_151	0.096918
IOS_064	ANE_151	0.11335
IOS_065	ANE_151	0.103101
MED_018	ANE_151	0.213524
MED_023	ANE_151	0.137933
MED_025	ANE_151	0.10575
MED_030	ANE_151	0.084554
PON_109	ANE_151	0.094307
PON_132	ANE_151	0.127688
PON_133	ANE_151	0.11415
PON_137	ANE_151	0.111778
PON_138	ANE_151	0.083777
PON_140	ANE_151	0.076617
PSE_093	ANE_151	0.006211
PSE_094	ANE_151	0.033912
PSE_096	ANE_151	0.092363
PSE_098	ANE_151	0.092312
PSE_099	ANE_151	0.110747
PSE_100	ANE_151	0.046698
PSE_102	ANE_151	0.117021
PSE_110	ANE_151	0.092892
PSE_111	ANE_151	0.08407
PSW_112	ANE_151	0.094575
PSW_122	ANE_151	0.055605
PSW_123	ANE_151	0.06374
PSW_124	ANE_151	0.070217
PSW_125	ANE_151	0.073807
PSW_128	ANE_151	0.079169
RED_031	ANE_151	0.090659
RED_032	ANE_151	0.067338
RED_033	ANE_151	0.078769
RED_034	ANE_151	0.072137
SOC_084	ANE_151	0.019793
SOC_085	ANE_151	0.013779
ANE_004	ANE_152	0.182808
ANE_150	ANE_152	0.293134
ANE_151	ANE_152	0.292902
ANE_155	ANE_152	0.142902
ANW_141	ANE_152	0.041239
ANW_142	ANE_152	0.06434
ANW_145	ANE_152	0.19643
ANW_146	ANE_152	0.083272
ANW_148	ANE_152	0.096655
ANW_149	ANE_152	0.133083
ARC_158	ANE_152	0.017264
ARC_163	ANE_152	0.006773
ARC_168	ANE_152	0.010587
ARC_173	ANE_152	0.009367
ARC_175	ANE_152	0.008257
ARC_178	ANE_152	0.008236
ARC_180	ANE_152	0.012949
ARC_188	ANE_152	0.009546
ARC_189	ANE_152	0.017717
ARC_191	ANE_152	0.014648
ARC_193	ANE_152	0.018195
ARC_194	ANE_152	0.013642
ARC_196	ANE_152	0.022101
ARC_201	ANE_152	0.008936
ARC_205	ANE_152	0.016397
ARC_206	ANE_152	0.023061
ARC_208	ANE_152	0.022948
ARC_209	ANE_152	0.028397
ARC_210	ANE_152	0.046745
ASE_066	ANE_152	0.263178
ASE_067	ANE_152	0.065613
ASE_068	ANE_152	0.190376
ASE_070	ANE_152	0.077382
ASW_072	ANE_152	0.050472
ASW_076	ANE_152	0.046252
ASW_078	ANE_152	0.093179
ASW_082	ANE_152	0.029981
ION_036	ANE_152	0.04788
ION_038	ANE_152	0.041807
ION_041	ANE_152	0.033245
ION_042	ANE_152	0.042122
ION_045	ANE_152	0.043318
ION_048	ANE_152	0.035285
IOS_052	ANE_152	0.044358
IOS_056	ANE_152	0.057182
IOS_057	ANE_152	0.056635
IOS_062	ANE_152	0.057822
IOS_064	ANE_152	0.074758
IOS_065	ANE_152	0.073557
MED_018	ANE_152	0.169598
MED_023	ANE_152	0.11219
MED_025	ANE_152	0.080004
MED_030	ANE_152	0.063301
PON_109	ANE_152	0.059848
PON_132	ANE_152	0.086028
PON_133	ANE_152	0.144953
PON_137	ANE_152	0.069505
PON_138	ANE_152	0.050976
PON_140	ANE_152	0.041253
PSE_093	ANE_152	0.005207
PSE_094	ANE_152	0.025998
PSE_096	ANE_152	0.061091
PSE_098	ANE_152	0.068684
PSE_099	ANE_152	0.075008
PSE_100	ANE_152	0.033738
PSE_102	ANE_152	0.08213
PSE_110	ANE_152	0.060296
PSE_111	ANE_152	0.060165
PSW_112	ANE_152	0.066291
PSW_122	ANE_152	0.039902
PSW_123	ANE_152	0.046384
PSW_124	ANE_152	0.056191
PSW_125	ANE_152	0.053868
PSW_128	ANE_152	0.058343
RED_031	ANE_152	0.055606
RED_032	ANE_152	0.039172
RED_033	ANE_152	0.049256
RED_034	ANE_152	0.041884
SOC_084	ANE_152	0.019902
SOC_085	ANE_152	0.014119
ANE_004	ANE_155	0.047627
ANE_150	ANE_155	0.050687
ANE_151	ANE_155	0.0745
ANE_152	ANE_155	0.142902
ANW_141	ANE_155	0.026774
ANW_142	ANE_155	0.024654
ANW_145	ANE_155	0.219411
ANW_146	ANE_155	0.023866
ANW_148	ANE_155	0.028026
ANW_149	ANE_155	0.036672
ARC_158	ANE_155	0.087269
ARC_163	ANE_155	0.015665
ARC_168	ANE_155	0.024196
ARC_173	ANE_155	0.02668
ARC_175	ANE_155	0.024218
ARC_178	ANE_155	0.018265
ARC_180	ANE_155	0.018904
ARC_188	ANE_155	0.026117
ARC_189	ANE_155	0.034574
ARC_191	ANE_155	0.023351
ARC_193	ANE_155	0.024342
ARC_194	ANE_155	0.024755
ARC_196	ANE_155	0.040126
ARC_201	ANE_155	0.017086
ARC_205	ANE_155	0.024928
ARC_206	ANE_155	0.045421
ARC_208	ANE_155	0.051987
ARC_209	ANE_155	0.072645
ARC_210	ANE_155	0.110621
ASE_066	ANE_155	0.114673
ASE_067	ANE_155	0.109187
ASE_068	ANE_155	0.036876
ASE_070	ANE_155	0.025308
ASW_072	ANE_155	0.023801
ASW_076	ANE_155	0.021526
ASW_078	ANE_155	0.029736
ASW_082	ANE_155	0.071272
ION_036	ANE_155	0.023288
ION_038	ANE_155	0.020482
ION_041	ANE_155	0.017963
ION_042	ANE_155	0.020077
ION_045	ANE_155	0.022399
ION_048	ANE_155	0.01799
IOS_052	ANE_155	0.022074
IOS_056	ANE_155	0.024225
IOS_057	ANE_155	0.028454
IOS_062	ANE_155	0.026351
IOS_064	ANE_155	0.027594
IOS_065	ANE_155	0.027915
MED_018	ANE_155	0.042676
MED_023	ANE_155	0.042333
MED_025	ANE_155	0.03532
MED_030	ANE_155	0.023573
PON_109	ANE_155	0.028667
PON_132	ANE_155	0.028776
PON_133	ANE_155	0.084593
PON_137	ANE_155	0.028791
PON_138	ANE_155	0.022977
PON_140	ANE_155	0.024808
PSE_093	ANE_155	0.032035
PSE_094	ANE_155	0.025187
PSE_096	ANE_155	0.024002
PSE_098	ANE_155	0.023788
PSE_099	ANE_155	0.027633
PSE_100	ANE_155	0.019356
PSE_102	ANE_155	0.03476
PSE_110	ANE_155	0.026712
PSE_111	ANE_155	0.02644
PSW_112	ANE_155	0.026233
PSW_122	ANE_155	0.020111
PSW_123	ANE_155	0.028354
PSW_124	ANE_155	0.025562
PSW_125	ANE_155	0.027417
PSW_128	ANE_155	0.027986
RED_031	ANE_155	0.025522
RED_032	ANE_155	0.022396
RED_033	ANE_155	0.023471
RED_034	ANE_155	0.019919
SOC_084	ANE_155	0.022192
SOC_085	ANE_155	0.019751
ANE_004	ANW_141	0.059877
ANE_150	ANW_141	0.081759
ANE_151	ANW_141	0.066256
ANE_152	ANW_141	0.041239
ANE_155	ANW_141	0.026774
ANW_142	ANW_141	0.205643
ANW_145	ANW_141	0.06786
ANW_146	ANW_141	0.123039
ANW_148	ANW_141	0.155722
ANW_149	ANW_141	0.116523
ARC_158	ANW_141	0.010259
ARC_163	ANW_141	0.005907
ARC_168	ANW_141	0.007086
ARC_173	ANW_141	0.009114
ARC_175	ANW_141	0.008019
ARC_178	ANW_141	0.007423
ARC_180	ANW_141	0.012225
ARC_188	ANW_141	0.009225
ARC_189	ANW_141	0.013063
ARC_191	ANW_141	0.011671
ARC_193	ANW_141	0.01351
ARC_194	ANW_141	0.011027
ARC_196	ANW_141	0.014917
ARC_201	ANW_141	0.007671
ARC_205	ANW_141	0.012688
ARC_206	ANW_141	0.015332
ARC_208	ANW_141	0.016
ARC_209	ANW_141	0.016886
ARC_210	ANW_141	0.022006
ASE_066	ANW_141	0.083276
ASE_067	ANW_141	0.028431
ASE_068	ANW_141	0.036314
ASE_070	ANW_141	0.05028
ASW_072	ANW_141	0.157694
ASW_076	ANW_141	0.095656
ASW_078	ANW_141	0.124524
ASW_082	ANW_141	0.018781
ION_036	ANW_141	0.202341
ION_038	ANW_141	0.179121
ION_041	ANW_141	0.204166
ION_042	ANW_141	0.227764
ION_045	ANW_141	0.206437
ION_048	ANW_141	0.172982
IOS_052	ANW_141	0.156134
IOS_056	ANW_141	0.225585
IOS_057	ANW_141	0.276386
IOS_062	ANW_141	0.252571
IOS_064	ANW_141	0.200102
IOS_065	ANW_141	0.198015
MED_018	ANW_141	0.053729
MED_023	ANW_141	0.076671
MED_025	ANW_141	0.068985
MED_030	ANW_141	0.054216
PON_109	ANW_141	0.174853
PON_132	ANW_141	0.154545
PON_133	ANW_141	0.041154
PON_137	ANW_141	0.160015
PON_138	ANW_141	0.148067
PON_140	ANW_141	0.246129
PSE_093	ANW_141	0.006925
PSE_094	ANW_141	0.022917
PSE_096	ANW_141	0.051067
PSE_098	ANW_141	0.069916
PSE_099	ANW_141	0.082595
PSE_100	ANW_141	0.050375
PSE_102	ANW_141	0.110036
PSE_110	ANW_141	0.080334
PSE_111	ANW_141	0.06875
PSW_112	ANW_141	0.101704
PSW_122	ANW_141	0.061035
PSW_123	ANW_141	0.11299
PSW_124	ANW_141	0.091579
PSW_125	ANW_141	0.112847
PSW_128	ANW_141	0.102211
RED_031	ANW_141	0.235677
RED_032	ANW_141	0.165104
RED_033	ANW_141	0.271905
RED_034	ANW_141	0.226849
SOC_084	ANW_141	0.012683
SOC_085	ANW_141	0.010608
ANE_004	ANW_142	0.056111
ANE_150	ANW_142	0.144479
ANE_151	ANW_142	0.08824
ANE_152	ANW_142	0.06434
ANE_155	ANW_142	0.024654
ANW_141	ANW_142	0.205643
ANW_145	ANW_142	0.100827
ANW_146	ANW_142	0.338198
ANW_148	ANW_142	0.373702
ANW_149	ANW_142	0.268042
ARC_158	ANW_142	0.010294
ARC_163	ANW_142	0.005212
ARC_168	ANW_142	0.007026
ARC_173	ANW_142	0.008411
ARC_175	ANW_142	0.006967
ARC_178	ANW_142	0.006964
ARC_180	ANW_142	0.010122
ARC_188	ANW_142	0.007286
ARC_189	ANW_142	0.010825
ARC_191	ANW_142	0.012129
ARC_193	ANW_142	0.011711
ARC_194	ANW_142	0.010873
ARC_196	ANW_142	0.01239
ARC_201	ANW_142	0.00684
ARC_205	ANW_142	0.010162
ARC_206	ANW_142	0.013074
ARC_208	ANW_142	0.013908
ARC_209	ANW_142	0.014688
ARC_210	ANW_142	0.02421
ASE_066	ANW_142	0.115063
ASE_067	ANW_142	0.030045
ASE_068	ANW_142	0.084079
ASE_070	ANW_142	0.089495
ASW_072	ANW_142	0.208155
ASW_076	ANW_142	0.124761
ASW_078	ANW_142	0.145522
ASW_082	ANW_142	0.017778
ION_036	ANW_142	0.113027
ION_038	ANW_142	0.120419
ION_041	ANW_142	0.172155
ION_042	ANW_142	0.222204
ION_045	ANW_142	0.205809
ION_048	ANW_142	0.169295
IOS_052	ANW_142	0.160407
IOS_056	ANW_142	0.261177
IOS_057	ANW_142	0.276542
IOS_062	ANW_142	0.28729
IOS_064	ANW_142	0.30426
IOS_065	ANW_142	0.291383
MED_018	ANW_142	0.062741
MED_023	ANW_142	0.063399
MED_025	ANW_142	0.047503
MED_030	ANW_142	0.042772
PON_109	ANW_142	0.129477
PON_132	ANW_142	0.174595
PON_133	ANW_142	0.037309
PON_137	ANW_142	0.143679
PON_138	ANW_142	0.185921
PON_140	ANW_142	0.128162
PSE_093	ANW_142	0.00435
PSE_094	ANW_142	0.017886
PSE_096	ANW_142	0.05719
PSE_098	ANW_142	0.086361
PSE_099	ANW_142	0.084045
PSE_100	ANW_142	0.047383
PSE_102	ANW_142	0.079017
PSE_110	ANW_142	0.076164
PSE_111	ANW_142	0.075936
PSW_112	ANW_142	0.142143
PSW_122	ANW_142	0.069854
PSW_123	ANW_142	0.094291
PSW_124	ANW_142	0.113006
PSW_125	ANW_142	0.113732
PSW_128	ANW_142	0.117731
RED_031	ANW_142	0.243789
RED_032	ANW_142	0.158451
RED_033	ANW_142	0.214724
RED_034	ANW_142	0.177121
SOC_084	ANW_142	0.014266
SOC_085	ANW_142	0.010533
ANE_004	ANW_145	0.072005
ANE_150	ANW_145	0.15725
ANE_151	ANW_145	0.129984
ANE_152	ANW_145	0.19643
ANE_155	ANW_145	0.219411
ANW_141	ANW_145	0.06786
ANW_142	ANW_145	0.100827
ANW_146	ANW_145	0.137429
ANW_148	ANW_145	0.139665
ANW_149	ANW_145	0.187099
ARC_158	ANW_145	0.054926
ARC_163	ANW_145	0.015554
ARC_168	ANW_145	0.027844
ARC_173	ANW_145	0.025498
ARC_175	ANW_145	0.022278
ARC_178	ANW_145	0.018929
ARC_180	ANW_145	0.019898
ARC_188	ANW_145	0.023885
ARC_189	ANW_145	0.032085
ARC_191	ANW_145	0.029504
ARC_193	ANW_145	0.025665
ARC_194	ANW_145	0.028111
ARC_196	ANW_145	0.04335
ARC_201	ANW_145	0.017792
ARC_205	ANW_145	0.022913
ARC_206	ANW_145	0.046155
ARC_208	ANW_145	0.044515
ARC_209	ANW_145	0.063045
ARC_210	ANW_145	0.102632
ASE_066	ANW_145	0.222382
ASE_067	ANW_145	0.140151
ASE_068	ANW_145	0.098172
ASE_070	ANW_145	0.068944
ASW_072	ANW_145	0.065811
ASW_076	ANW_145	0.053112
ASW_078	ANW_145	0.074123
ASW_082	ANW_145	0.049653
ION_036	ANW_145	0.080509
ION_038	ANW_145	0.073956
ION_041	ANW_145	0.047004
ION_042	ANW_145	0.055007
ION_045	ANW_145	0.052484
ION_048	ANW_145	0.038982
IOS_052	ANW_145	0.048767
IOS_056	ANW_145	0.074961
IOS_057	ANW_145	0.085211
IOS_062	ANW_145	0.086242
IOS_064	ANW_145	0.096427
IOS_065	ANW_145	0.116918
MED_018	ANW_145	0.072174
MED_023	ANW_145	0.076249
MED_025	ANW_145	0.055491
MED_030	ANW_145	0.037397
PON_109	ANW_145	0.062532
PON_132	ANW_145	0.062926
PON_133	ANW_145	0.112187
PON_137	ANW_145	0.070031
PON_138	ANW_145	0.058234
PON_140	ANW_145	0.061586
PSE_093	ANW_145	0.00578
PSE_094	ANW_145	0.013894
PSE_096	ANW_145	0.038649
PSE_098	ANW_145	0.048068
PSE_099	ANW_145	0.04917
PSE_100	ANW_145	0.028681
PSE_102	ANW_145	0.067351
PSE_110	ANW_145	0.055284
PSE_111	ANW_145	0.05645
PSW_112	ANW_145	0.060474
PSW_122	ANW_145	0.039068
PSW_123	ANW_145	0.05339
PSW_124	ANW_145	0.05975
PSW_125	ANW_145	0.059041
PSW_128	ANW_145	0.061281
RED_031	ANW_145	0.073579
RED_032	ANW_145	0.050982
RED_033	ANW_145	0.08035
RED_034	ANW_145	0.073735
SOC_084	ANW_145	0.024444
SOC_085	ANW_145	0.020997
ANE_004	ANW_146	0.06059
ANE_150	ANW_146	0.210372
ANE_151	ANW_146	0.112035
ANE_152	ANW_146	0.083272
ANE_155	ANW_146	0.023866
ANW_141	ANW_146	0.123039
ANW_142	ANW_146	0.338198
ANW_145	ANW_146	0.137429
ANW_148	ANW_146	0.448752
ANW_149	ANW_146	0.378769
ARC_158	ANW_146	0.011644
ARC_163	ANW_146	0.007171
ARC_168	ANW_146	0.009069
ARC_173	ANW_146	0.009771
ARC_175	ANW_146	0.008284
ARC_178	ANW_146	0.008868
ARC_180	ANW_146	0.012162
ARC_188	ANW_146	0.008958
ARC_189	ANW_146	0.011404
ARC_191	ANW_146	0.015717
ARC_193	ANW_146	0.01276
ARC_194	ANW_146	0.013036
ARC_196	ANW_146	0.012796
ARC_201	ANW_146	0.008731
ARC_205	ANW_146	0.009822
ARC_206	ANW_146	0.014279
ARC_208	ANW_146	0.013814
ARC_209	ANW_146	0.015055
ARC_210	ANW_146	0.026854
ASE_066	ANW_146	0.138402
ASE_067	ANW_146	0.029646
ASE_068	ANW_146	0.130824
ASE_070	ANW_146	0.097692
ASW_072	ANW_146	0.134166
ASW_076	ANW_146	0.097809
ASW_078	ANW_146	0.127473
ASW_082	ANW_146	0.018451
ION_036	ANW_146	0.09955
ION_038	ANW_146	0.108246
ION_041	ANW_146	0.101989
ION_042	ANW_146	0.121174
ION_045	ANW_146	0.108058
ION_048	ANW_146	0.085561
IOS_052	ANW_146	0.091668
IOS_056	ANW_146	0.155226
IOS_057	ANW_146	0.169373
IOS_062	ANW_146	0.181592
IOS_064	ANW_146	0.254614
IOS_065	ANW_146	0.25664
MED_018	ANW_146	0.07138
MED_023	ANW_146	0.063335
MED_025	ANW_146	0.049591
MED_030	ANW_146	0.039213
PON_109	ANW_146	0.093114
PON_132	ANW_146	0.113582
PON_133	ANW_146	0.037845
PON_137	ANW_146	0.104544
PON_138	ANW_146	0.117002
PON_140	ANW_146	0.091845
PSE_093	ANW_146	0.004334
PSE_094	ANW_146	0.018606
PSE_096	ANW_146	0.059476
PSE_098	ANW_146	0.070324
PSE_099	ANW_146	0.067722
PSE_100	ANW_146	0.039373
PSE_102	ANW_146	0.068935
PSE_110	ANW_146	0.074665
PSE_111	ANW_146	0.065905
PSW_112	ANW_146	0.106827
PSW_122	ANW_146	0.056799
PSW_123	ANW_146	0.090261
PSW_124	ANW_146	0.087963
PSW_125	ANW_146	0.088411
PSW_128	ANW_146	0.096743
RED_031	ANW_146	0.147487
RED_032	ANW_146	0.097953
RED_033	ANW_146	0.157076
RED_034	ANW_146	0.137394
SOC_084	ANW_146	0.018282
SOC_085	ANW_146	0.011144
ANE_004	ANW_148	0.078199
ANE_150	ANW_148	0.236336
ANE_151	ANW_148	0.135886
ANE_152	ANW_148	0.096655
ANE_155	ANW_148	0.028026
ANW_141	ANW_148	0.155722
ANW_142	ANW_148	0.373702
ANW_145	ANW_148	0.139665
ANW_146	ANW_148	0.448752
ANW_149	ANW_148	0.399342
ARC_158	ANW_148	0.012415
ARC_163	ANW_148	0.007234
ARC_168	ANW_148	0.008721
ARC_173	ANW_148	0.009587
ARC_175	ANW_148	0.008265
ARC_178	ANW_148	0.008851
ARC_180	ANW_148	0.012281
ARC_188	ANW_148	0.009042
ARC_189	ANW_148	0.013526
ARC_191	ANW_148	0.015322
ARC_193	ANW_148	0.01474
ARC_194	ANW_148	0.01372
ARC_196	ANW_148	0.015343
ARC_201	ANW_148	0.008965
ARC_205	ANW_148	0.012249
ARC_206	ANW_148	0.016499
ARC_208	ANW_148	0.017039
ARC_209	ANW_148	0.017914
ARC_210	ANW_148	0.030383
ASE_066	ANW_148	0.157215
ASE_067	ANW_148	0.035583
ASE_068	ANW_148	0.126838
ASE_070	ANW_148	0.110629
ASW_072	ANW_148	0.169797
ASW_076	ANW_148	0.120815
ASW_078	ANW_148	0.163262
ASW_082	ANW_148	0.021237
ION_036	ANW_148	0.118499
ION_038	ANW_148	0.123885
ION_041	ANW_148	0.121667
ION_042	ANW_148	0.156227
ION_045	ANW_148	0.144417
ION_048	ANW_148	0.115644
IOS_052	ANW_148	0.122537
IOS_056	ANW_148	0.199167
IOS_057	ANW_148	0.217957
IOS_062	ANW_148	0.230198
IOS_064	ANW_148	0.30045
IOS_065	ANW_148	0.289732
MED_018	ANW_148	0.09165
MED_023	ANW_148	0.083277
MED_025	ANW_148	0.059307
MED_030	ANW_148	0.055587
PON_109	ANW_148	0.12304
PON_132	ANW_148	0.154579
PON_133	ANW_148	0.047733
PON_137	ANW_148	0.136022
PON_138	ANW_148	0.145552
PON_140	ANW_148	0.113692
PSE_093	ANW_148	0.004727
PSE_094	ANW_148	0.01771
PSE_096	ANW_148	0.066803
PSE_098	ANW_148	0.091857
PSE_099	ANW_148	0.089335
PSE_100	ANW_148	0.047783
PSE_102	ANW_148	0.090291
PSE_110	ANW_148	0.084838
PSE_111	ANW_148	0.082267
PSW_112	ANW_148	0.140613
PSW_122	ANW_148	0.068788
PSW_123	ANW_148	0.096429
PSW_124	ANW_148	0.109983
PSW_125	ANW_148	0.111066
PSW_128	ANW_148	0.119323
RED_031	ANW_148	0.192868
RED_032	ANW_148	0.122612
RED_033	ANW_148	0.19146
RED_034	ANW_148	0.163617
SOC_084	ANW_148	0.017126
SOC_085	ANW_148	0.012778
ANE_004	ANW_149	0.08562
ANE_150	ANW_149	0.314732
ANE_151	ANW_149	0.184265
ANE_152	ANW_149	0.133083
ANE_155	ANW_149	0.036672
ANW_141	ANW_149	0.116523
ANW_142	ANW_149	0.268042
ANW_145	ANW_149	0.187099
ANW_146	ANW_149	0.378769
ANW_148	ANW_149	0.399342
ARC_158	ANW_149	0.014454
ARC_163	ANW_149	0.007971
ARC_168	ANW_149	0.010532
ARC_173	ANW_149	0.008977
ARC_175	ANW_149	0.00795
ARC_178	ANW_149	0.009418
ARC_180	ANW_149	0.012437
ARC_188	ANW_149	0.008935
ARC_189	ANW_149	0.013328
ARC_191	ANW_149	0.01894
ARC_193	ANW_149	0.015611
ARC_194	ANW_149	0.015226
ARC_196	ANW_149	0.017025
ARC_201	ANW_149	0.009838
ARC_205	ANW_149	0.011007
ARC_206	ANW_149	0.017919
ARC_208	ANW_149	0.015914
ARC_209	ANW_149	0.019992
ARC_210	ANW_149	0.034137
ASE_066	ANW_149	0.218032
ASE_067	ANW_149	0.041021
ASE_068	ANW_149	0.159962
ASE_070	ANW_149	0.124595
ASW_072	ANW_149	0.131802
ASW_076	ANW_149	0.099233
ASW_078	ANW_149	0.15553
ASW_082	ANW_149	0.02358
ION_036	ANW_149	0.132464
ION_038	ANW_149	0.133976
ION_041	ANW_149	0.093757
ION_042	ANW_149	0.116219
ION_045	ANW_149	0.101047
ION_048	ANW_149	0.077698
IOS_052	ANW_149	0.090008
IOS_056	ANW_149	0.158358
IOS_057	ANW_149	0.17341
IOS_062	ANW_149	0.180167
IOS_064	ANW_149	0.252047
IOS_065	ANW_149	0.265031
MED_018	ANW_149	0.095197
MED_023	ANW_149	0.0763
MED_025	ANW_149	0.054233
MED_030	ANW_149	0.046867
PON_109	ANW_149	0.111985
PON_132	ANW_149	0.114283
PON_133	ANW_149	0.052865
PON_137	ANW_149	0.126197
PON_138	ANW_149	0.105262
PON_140	ANW_149	0.100969
PSE_093	ANW_149	0.003941
PSE_094	ANW_149	0.015784
PSE_096	ANW_149	0.058759
PSE_098	ANW_149	0.076614
PSE_099	ANW_149	0.074937
PSE_100	ANW_149	0.040684
PSE_102	ANW_149	0.090631
PSE_110	ANW_149	0.090785
PSE_111	ANW_149	0.080673
PSW_112	ANW_149	0.1116
PSW_122	ANW_149	0.057492
PSW_123	ANW_149	0.084363
PSW_124	ANW_149	0.090736
PSW_125	ANW_149	0.090832
PSW_128	ANW_149	0.107894
RED_031	ANW_149	0.143211
RED_032	ANW_149	0.0982
RED_033	ANW_149	0.164221
RED_034	ANW_149	0.140696
SOC_084	ANW_149	0.018946
SOC_085	ANW_149	0.013416
ANE_004	ARC_158	0.017122
ANE_150	ARC_158	0.015211
ANE_151	ARC_158	0.015954
ANE_152	ARC_158	0.017264
ANE_155	ARC_158	0.087269
ANW_141	ARC_158	0.010259
ANW_142	ARC_158	0.010294
ANW_145	ARC_158	0.054926
ANW_146	ARC_158	0.011644
ANW_148	ARC_158	0.012415
ANW_149	ARC_158	0.014454
ARC_163	ARC_158	0.20646
ARC_168	ARC_158	0.246925
ARC_173	ARC_158	0.268541
ARC_175	ARC_158	0.2915
ARC_178	ARC_158	0.203036
ARC_180	ARC_158	0.099239
ARC_188	ARC_158	0.253215
ARC_189	ARC_158	0.271187
ARC_191	ARC_158	0.133606
ARC_193	ARC_158	0.217756
ARC_194	ARC_158	0.19614
ARC_196	ARC_158	0.222809
ARC_201	ARC_158	0.184297
ARC_205	ARC_158	0.237489
ARC_206	ARC_158	0.221406
ARC_208	ARC_158	0.202904
ARC_209	ARC_158	0.269845
ARC_210	ARC_158	0.271669
ASE_066	ARC_158	0.02179
ASE_067	ARC_158	0.04324
ASE_068	ARC_158	0.012641
ASE_070	ARC_158	0.012264
ASW_072	ARC_158	0.013997
ASW_076	ARC_158	0.013812
ASW_078	ARC_158	0.015619
ASW_082	ARC_158	0.260429
ION_036	ARC_158	0.008978
ION_038	ARC_158	0.007645
ION_041	ARC_158	0.009108
ION_042	ARC_158	0.00886
ION_045	ARC_158	0.009241
ION_048	ARC_158	0.007832
IOS_052	ARC_158	0.007923
IOS_056	ARC_158	0.010086
IOS_057	ARC_158	0.010698
IOS_062	ARC_158	0.010767
IOS_064	ARC_158	0.010915
IOS_065	ARC_158	0.010247
MED_018	ARC_158	0.012526
MED_023	ARC_158	0.014911
MED_025	ARC_158	0.015434
MED_030	ARC_158	0.008916
PON_109	ARC_158	0.010061
PON_132	ARC_158	0.01186
PON_133	ARC_158	0.029384
PON_137	ARC_158	0.01033
PON_138	ARC_158	0.010913
PON_140	ARC_158	0.010017
PSE_093	ARC_158	0.002581
PSE_094	ARC_158	0.005376
PSE_096	ARC_158	0.010848
PSE_098	ARC_158	0.010854
PSE_099	ARC_158	0.011759
PSE_100	ARC_158	0.006097
PSE_102	ARC_158	0.010744
PSE_110	ARC_158	0.009784
PSE_111	ARC_158	0.01086
PSW_112	ARC_158	0.012212
PSW_122	ARC_158	0.008234
PSW_123	ARC_158	0.013545
PSW_124	ARC_158	0.010286
PSW_125	ARC_158	0.010841
PSW_128	ARC_158	0.010005
RED_031	ARC_158	0.011559
RED_032	ARC_158	0.009611
RED_033	ARC_158	0.009126
RED_034	ARC_158	0.008972
SOC_084	ARC_158	0.107875
SOC_085	ARC_158	0.102042
ANE_004	ARC_163	0.009856
ANE_150	ARC_163	0.007361
ANE_151	ARC_163	0.008081
ANE_152	ARC_163	0.006773
ANE_155	ARC_163	0.015665
ANW_141	ARC_163	0.005907
ANW_142	ARC_163	0.005212
ANW_145	ARC_163	0.015554
ANW_146	ARC_163	0.007171
ANW_148	ARC_163	0.007234
ANW_149	ARC_163	0.007971
ARC_158	ARC_163	0.20646
ARC_168	ARC_163	0.453407
ARC_173	ARC_163	0.611749
ARC_175	ARC_163	0.556121
ARC_178	ARC_163	0.642908
ARC_180	ARC_163	0.191036
ARC_188	ARC_163	0.472555
ARC_189	ARC_163	0.412307
ARC_191	ARC_163	0.248011
ARC_193	ARC_163	0.319455
ARC_194	ARC_163	0.407312
ARC_196	ARC_163	0.235399
ARC_201	ARC_163	0.504857
ARC_205	ARC_163	0.413677
ARC_206	ARC_163	0.185224
ARC_208	ARC_163	0.122429
ARC_209	ARC_163	0.208161
ARC_210	ARC_163	0.091273
ASE_066	ARC_163	0.006175
ASE_067	ARC_163	0.011989
ASE_068	ARC_163	0.007225
ASE_070	ARC_163	0.007886
ASW_072	ARC_163	0.009361
ASW_076	ARC_163	0.010344
ASW_078	ARC_163	0.010526
ASW_082	ARC_163	0.090968
ION_036	ARC_163	0.00452
ION_038	ARC_163	0.003683
ION_041	ARC_163	0.005404
ION_042	ARC_163	0.003941
ION_045	ARC_163	0.004787
ION_048	ARC_163	0.003745
IOS_052	ARC_163	0.003916
IOS_056	ARC_163	0.005257
IOS_057	ARC_163	0.005711
IOS_062	ARC_163	0.00596
IOS_064	ARC_163	0.005791
IOS_065	ARC_163	0.00491
MED_018	ARC_163	0.006909
MED_023	ARC_163	0.00711
MED_025	ARC_163	0.01022
MED_030	ARC_163	0.00453
PON_109	ARC_163	0.005724
PON_132	ARC_163	0.007366
PON_133	ARC_163	0.01243
PON_137	ARC_163	0.005127
PON_138	ARC_163	0.005938
PON_140	ARC_163	0.00597
PSE_093	ARC_163	0.001784
PSE_094	ARC_163	0.002612
PSE_096	ARC_163	0.007094
PSE_098	ARC_163	0.005999
PSE_099	ARC_163	0.006807
PSE_100	ARC_163	0.002638
PSE_102	ARC_163	0.005441
PSE_110	ARC_163	0.005119
PSE_111	ARC_163	0.006508
PSW_112	ARC_163	0.007685
PSW_122	ARC_163	0.004225
PSW_123	ARC_163	0.009285
PSW_124	ARC_163	0.005794
PSW_125	ARC_163	0.006031
PSW_128	ARC_163	0.005351
RED_031	ARC_163	0.006927
RED_032	ARC_163	0.005398
RED_033	ARC_163	0.004006
RED_034	ARC_163	0.00444
SOC_084	ARC_163	0.134518
SOC_085	ARC_163	0.126628
ANE_004	ARC_168	0.011574
ANE_150	ARC_168	0.010388
ANE_151	ARC_168	0.010497
ANE_152	ARC_168	0.010587
ANE_155	ARC_168	0.024196
ANW_141	ARC_168	0.007086
ANW_142	ARC_168	0.007026
ANW_145	ARC_168	0.027844
ANW_146	ARC_168	0.009069
ANW_148	ARC_168	0.008721
ANW_149	ARC_168	0.010532
ARC_158	ARC_168	0.246925
ARC_163	ARC_168	0.453407
ARC_173	ARC_168	0.435676
ARC_175	ARC_168	0.417741
ARC_178	ARC_168	0.491269
ARC_180	ARC_168	0.13462
ARC_188	ARC_168	0.370297
ARC_189	ARC_168	0.359067
ARC_191	ARC_168	0.23325
ARC_193	ARC_168	0.315623
ARC_194	ARC_168	0.38954
ARC_196	ARC_168	0.248712
ARC_201	ARC_168	0.362622
ARC_205	ARC_168	0.303243
ARC_206	ARC_168	0.231734
ARC_208	ARC_168	0.177017
ARC_209	ARC_168	0.238266
ARC_210	ARC_168	0.133902
ASE_066	ARC_168	0.009461
ASE_067	ARC_168	0.023293
ASE_068	ARC_168	0.008895
ASE_070	ARC_168	0.010036
ASW_072	ARC_168	0.011506
ASW_076	ARC_168	0.011665
ASW_078	ARC_168	0.012198
ASW_082	ARC_168	0.11155
ION_036	ARC_168	0.006063
ION_038	ARC_168	0.005359
ION_041	ARC_168	0.007385
ION_042	ARC_168	0.005457
ION_045	ARC_168	0.006247
ION_048	ARC_168	0.004688
IOS_052	ARC_168	0.005137
IOS_056	ARC_168	0.006924
IOS_057	ARC_168	0.007214
IOS_062	ARC_168	0.007444
IOS_064	ARC_168	0.007514
IOS_065	ARC_168	0.006415
MED_018	ARC_168	0.008578
MED_023	ARC_168	0.010016
MED_025	ARC_168	0.012259
MED_030	ARC_168	0.005538
PON_109	ARC_168	0.006892
PON_132	ARC_168	0.008747
PON_133	ARC_168	0.018278
PON_137	ARC_168	0.006987
PON_138	ARC_168	0.007872
PON_140	ARC_168	0.007624
PSE_093	ARC_168	0.001899
PSE_094	ARC_168	0.003264
PSE_096	ARC_168	0.008373
PSE_098	ARC_168	0.007038
PSE_099	ARC_168	0.008245
PSE_100	ARC_168	0.003804
PSE_102	ARC_168	0.00706
PSE_110	ARC_168	0.007003
PSE_111	ARC_168	0.008473
PSW_112	ARC_168	0.009316
PSW_122	ARC_168	0.005668
PSW_123	ARC_168	0.010203
PSW_124	ARC_168	0.007308
PSW_125	ARC_168	0.007306
PSW_128	ARC_168	0.006827
RED_031	ARC_168	0.008472
RED_032	ARC_168	0.006635
RED_033	ARC_168	0.005594
RED_034	ARC_168	0.006104
SOC_084	ARC_168	0.131673
SOC_085	ARC_168	0.114501
ANE_004	ARC_173	0.014535
ANE_150	ARC_173	0.00953
ANE_151	ARC_173	0.010372
ANE_152	ARC_173	0.009367
ANE_155	ARC_173	0.02668
ANW_141	ARC_173	0.009114
ANW_142	ARC_173	0.008411
ANW_145	ARC_173	0.025498
ANW_146	ARC_173	0.009771
ANW_148	ARC_173	0.009587
ANW_149	ARC_173	0.008977
ARC_158	ARC_173	0.268541
ARC_163	ARC_173	0.611749
ARC_168	ARC_173	0.435676
ARC_175	ARC_173	0.690222
ARC_178	ARC_173	0.628696
ARC_180	ARC_173	0.208585
ARC_188	ARC_173	0.555361
ARC_189	ARC_173	0.552384
ARC_191	ARC_173	0.297279
ARC_193	ARC_173	0.405287
ARC_194	ARC_173	0.469406
ARC_196	ARC_173	0.352865
ARC_201	ARC_173	0.514919
ARC_205	ARC_173	0.536566
ARC_206	ARC_173	0.258846
ARC_208	ARC_173	0.206992
ARC_209	ARC_173	0.30539
ARC_210	ARC_173	0.146319
ASE_066	ARC_173	0.009586
ASE_067	ARC_173	0.016897
ASE_068	ARC_173	0.010292
ASE_070	ARC_173	0.009876
ASW_072	ARC_173	0.014428
ASW_076	ARC_173	0.012088
ASW_078	ARC_173	0.012154
ASW_082	ARC_173	0.132292
ION_036	ARC_173	0.006828
ION_038	ARC_173	0.00669
ION_041	ARC_173	0.014403
ION_042	ARC_173	0.008122
ION_045	ARC_173	0.008265
ION_048	ARC_173	0.006981
IOS_052	ARC_173	0.012415
IOS_056	ARC_173	0.007619
IOS_057	ARC_173	0.009198
IOS_062	ARC_173	0.008203
IOS_064	ARC_173	0.008451
IOS_065	ARC_173	0.007443
MED_018	ARC_173	0.010456
MED_023	ARC_173	0.011964
MED_025	ARC_173	0.013719
MED_030	ARC_173	0.010642
PON_109	ARC_173	0.008065
PON_132	ARC_173	0.009897
PON_133	ARC_173	0.015912
PON_137	ARC_173	0.008176
PON_138	ARC_173	0.012841
PON_140	ARC_173	0.014631
PSE_093	ARC_173	0.002272
PSE_094	ARC_173	0.009586
PSE_096	ARC_173	0.013392
PSE_098	ARC_173	0.009928
PSE_099	ARC_173	0.011471
PSE_100	ARC_173	0.012169
PSE_102	ARC_173	0.009467
PSE_110	ARC_173	0.014507
PSE_111	ARC_173	0.014548
PSW_112	ARC_173	0.01502
PSW_122	ARC_173	0.012962
PSW_123	ARC_173	0.010381
PSW_124	ARC_173	0.011132
PSW_125	ARC_173	0.011437
PSW_128	ARC_173	0.009559
RED_031	ARC_173	0.010522
RED_032	ARC_173	0.006713
RED_033	ARC_173	0.007106
RED_034	ARC_173	0.007838
SOC_084	ARC_173	0.157957
SOC_085	ARC_173	0.145498
ANE_004	ARC_175	0.012291
ANE_150	ARC_175	0.00869
ANE_151	ARC_175	0.009469
ANE_152	ARC_175	0.008257
ANE_155	ARC_175	0.024218
ANW_141	ARC_175	0.008019
ANW_142	ARC_175	0.006967
ANW_145	ARC_175	0.022278
ANW_146	ARC_175	0.008284
ANW_148	ARC_175	0.008265
ANW_149	ARC_175	0.00795
ARC_158	ARC_175	0.2915
ARC_163	ARC_175	0.556121
ARC_168	ARC_175	0.417741
ARC_173	ARC_175	0.690222
ARC_178	ARC_175	0.573335
ARC_180	ARC_175	0.184399
ARC_188	ARC_175	0.552993
ARC_189	ARC_175	0.548541
ARC_191	ARC_175	0.273785
ARC_193	ARC_175	0.382432
ARC_194	ARC_175	0.458857
ARC_196	ARC_175	0.328455
ARC_201	ARC_175	0.440969
ARC_205	ARC_175	0.49344
ARC_206	ARC_175	0.269887
ARC_208	ARC_175	0.214328
ARC_209	ARC_175	0.303671
ARC_210	ARC_175	0.152185
ASE_066	ARC_175	0.00836
ASE_067	ARC_175	0.014811
ASE_068	ARC_175	0.008046
ASE_070	ARC_175	0.008409
ASW_072	ARC_175	0.009484
ASW_076	ARC_175	0.009308
ASW_078	ARC_175	0.010896
ASW_082	ARC_175	0.135237
ION_036	ARC_175	0.006509
ION_038	ARC_175	0.005678
ION_041	ARC_175	0.007201
ION_042	ARC_175	0.006471
ION_045	ARC_175	0.007089
ION_048	ARC_175	0.005978
IOS_052	ARC_175	0.00619
IOS_056	ARC_175	0.007049
IOS_057	ARC_175	0.008047
IOS_062	ARC_175	0.007817
IOS_064	ARC_175	0.007235
IOS_065	ARC_175	0.006925
MED_018	ARC_175	0.009271
MED_023	ARC_175	0.010276
MED_025	ARC_175	0.012313
MED_030	ARC_175	0.00683
PON_109	ARC_175	0.007269
PON_132	ARC_175	0.008828
PON_133	ARC_175	0.015101
PON_137	ARC_175	0.007296
PON_138	ARC_175	0.007749
PON_140	ARC_175	0.008091
PSE_093	ARC_175	0.001948
PSE_094	ARC_175	0.004672
PSE_096	ARC_175	0.008627
PSE_098	ARC_175	0.007794
PSE_099	ARC_175	0.008777
PSE_100	ARC_175	0.005107
PSE_102	ARC_175	0.00768
PSE_110	ARC_175	0.007387
PSE_111	ARC_175	0.007775
PSW_112	ARC_175	0.008976
PSW_122	ARC_175	0.006014
PSW_123	ARC_175	0.009041
PSW_124	ARC_175	0.007555
PSW_125	ARC_175	0.008161
PSW_128	ARC_175	0.00731
RED_031	ARC_175	0.008841
RED_032	ARC_175	0.006393
RED_033	ARC_175	0.006605
RED_034	ARC_175	0.005844
SOC_084	ARC_175	0.158476
SOC_085	ARC_175	0.149999
ANE_004	ARC_178	0.011545
ANE_150	ARC_178	0.009233
ANE_151	ARC_178	0.010027
ANE_152	ARC_178	0.008236
ANE_155	ARC_178	0.018265
ANW_141	ARC_178	0.007423
ANW_142	ARC_178	0.006964
ANW_145	ARC_178	0.018929
ANW_146	ARC_178	0.008868
ANW_148	ARC_178	0.008851
ANW_149	ARC_178	0.009418
ARC_158	ARC_178	0.203036
ARC_163	ARC_178	0.642908
ARC_168	ARC_178	0.491269
ARC_173	ARC_178	0.628696
ARC_175	ARC_178	0.573335
ARC_180	ARC_178	0.215771
ARC_188	ARC_178	0.514121
ARC_189	ARC_178	0.475702
ARC_191	ARC_178	0.304698
ARC_193	ARC_178	0.407327
ARC_194	ARC_178	0.514562
ARC_196	ARC_178	0.295273
ARC_201	ARC_178	0.570993
ARC_205	ARC_178	0.486033
ARC_206	ARC_178	0.228464
ARC_208	ARC_178	0.158558
ARC_209	ARC_178	0.262902
ARC_210	ARC_178	0.101268
ASE_066	ARC_178	0.006987
ASE_067	ARC_178	0.015171
ASE_068	ARC_178	0.00956
ASE_070	ARC_178	0.011286
ASW_072	ARC_178	0.013472
ASW_076	ARC_178	0.013613
ASW_078	ARC_178	0.01266
ASW_082	ARC_178	0.101485
ION_036	ARC_178	0.005888
ION_038	ARC_178	0.00562
ION_041	ARC_178	0.007261
ION_042	ARC_178	0.005448
ION_045	ARC_178	0.006494
ION_048	ARC_178	0.004868
IOS_052	ARC_178	0.005192
IOS_056	ARC_178	0.006716
IOS_057	ARC_178	0.007254
IOS_062	ARC_178	0.007091
IOS_064	ARC_178	0.00757
IOS_065	ARC_178	0.006147
MED_018	ARC_178	0.008343
MED_023	ARC_178	0.009582
MED_025	ARC_178	0.012288
MED_030	ARC_178	0.005777
PON_109	ARC_178	0.006958
PON_132	ARC_178	0.008735
PON_133	ARC_178	0.013927
PON_137	ARC_178	0.006627
PON_138	ARC_178	0.007862
PON_140	ARC_178	0.007869
PSE_093	ARC_178	0.002095
PSE_094	ARC_178	0.00439
PSE_096	ARC_178	0.008405
PSE_098	ARC_178	0.007385
PSE_099	ARC_178	0.008563
PSE_100	ARC_178	0.004158
PSE_102	ARC_178	0.006761
PSE_110	ARC_178	0.007299
PSE_111	ARC_178	0.00814
PSW_112	ARC_178	0.009324
PSW_122	ARC_178	0.005764
PSW_123	ARC_178	0.011928
PSW_124	ARC_178	0.007309
PSW_125	ARC_178	0.00723
PSW_128	ARC_178	0.006603
RED_031	ARC_178	0.008603
RED_032	ARC_178	0.007111
RED_033	ARC_178	0.005996
RED_034	ARC_178	0.008277
SOC_084	ARC_178	0.145356
SOC_085	ARC_178	0.126007
ANE_004	ARC_180	0.017298
ANE_150	ARC_180	0.013069
ANE_151	ARC_180	0.014875
ANE_152	ARC_180	0.012949
ANE_155	ARC_180	0.018904
ANW_141	ARC_180	0.012225
ANW_142	ARC_180	0.010122
ANW_145	ARC_180	0.019898
ANW_146	ARC_180	0.012162
ANW_148	ARC_180	0.012281
ANW_149	ARC_180	0.012437
ARC_158	ARC_180	0.099239
ARC_163	ARC_180	0.191036
ARC_168	ARC_180	0.13462
ARC_173	ARC_180	0.208585
ARC_175	ARC_180	0.184399
ARC_178	ARC_180	0.215771
ARC_188	ARC_180	0.185457
ARC_189	ARC_180	0.249774
ARC_191	ARC_180	0.295886
ARC_193	ARC_180	0.265604
ARC_194	ARC_180	0.269447
ARC_196	ARC_180	0.247114
ARC_201	ARC_180	0.294514
ARC_205	ARC_180	0.238476
ARC_206	ARC_180	0.134392
ARC_208	ARC_180	0.08987
ARC_209	ARC_180	0.137593
ARC_210	ARC_180	0.059042
ASE_066	ARC_180	0.010675
ASE_067	ARC_180	0.018782
ASE_068	ARC_180	0.014225
ASE_070	ARC_180	0.013703
ASW_072	ARC_180	0.016399
ASW_076	ARC_180	0.017077
ASW_078	ARC_180	0.01646
ASW_082	ARC_180	0.062989
ION_036	ARC_180	0.008436
ION_038	ARC_180	0.008215
ION_041	ARC_180	0.011079
ION_042	ARC_180	0.009081
ION_045	ARC_180	0.01029
ION_048	ARC_180	0.008324
IOS_052	ARC_180	0.010118
IOS_056	ARC_180	0.009469
IOS_057	ARC_180	0.011062
IOS_062	ARC_180	0.01042
IOS_064	ARC_180	0.01145
IOS_065	ARC_180	0.008724
MED_018	ARC_180	0.012548
MED_023	ARC_180	0.017153
MED_025	ARC_180	0.019199
MED_030	ARC_180	0.01021
PON_109	ARC_180	0.012353
PON_132	ARC_180	0.013568
PON_133	ARC_180	0.01962
PON_137	ARC_180	0.011236
PON_138	ARC_180	0.012822
PON_140	ARC_180	0.013309
PSE_093	ARC_180	0.002533
PSE_094	ARC_180	0.006146
PSE_096	ARC_180	0.014432
PSE_098	ARC_180	0.011332
PSE_099	ARC_180	0.013519
PSE_100	ARC_180	0.009177
PSE_102	ARC_180	0.012501
PSE_110	ARC_180	0.01355
PSE_111	ARC_180	0.014395
PSW_112	ARC_180	0.013781
PSW_122	ARC_180	0.010833
PSW_123	ARC_180	0.01518
PSW_124	ARC_180	0.012475
PSW_125	ARC_180	0.012788
PSW_128	ARC_180	0.011156
RED_031	ARC_180	0.012896
RED_032	ARC_180	0.009138
RED_033	ARC_180	0.008429
RED_034	ARC_180	0.007011
SOC_084	ARC_180	0.07805
SOC_085	ARC_180	0.069718
ANE_004	ARC_188	0.012517
ANE_150	ARC_188	0.009804
ANE_151	ARC_188	0.0104
ANE_152	ARC_188	0.009546
ANE_155	ARC_188	0.026117
ANW_141	ARC_188	0.009225
ANW_142	ARC_188	0.007286
ANW_145	ARC_188	0.023885
ANW_146	ARC_188	0.008958
ANW_148	ARC_188	0.009042
ANW_149	ARC_188	0.008935
ARC_158	ARC_188	0.253215
ARC_163	ARC_188	0.472555
ARC_168	ARC_188	0.370297
ARC_173	ARC_188	0.555361
ARC_175	ARC_188	0.552993
ARC_178	ARC_188	0.514121
ARC_180	ARC_188	0.185457
ARC_189	ARC_188	0.573482
ARC_191	ARC_188	0.321895
ARC_193	ARC_188	0.371988
ARC_194	ARC_188	0.427359
ARC_196	ARC_188	0.397365
ARC_201	ARC_188	0.428137
ARC_205	ARC_188	0.438294
ARC_206	ARC_188	0.341467
ARC_208	ARC_188	0.279359
ARC_209	ARC_188	0.392628
ARC_210	ARC_188	0.197955
ASE_066	ARC_188	0.008964
ASE_067	ARC_188	0.015674
ASE_068	ARC_188	0.00845
ASE_070	ARC_188	0.009247
ASW_072	ARC_188	0.010354
ASW_076	ARC_188	0.009983
ASW_078	ARC_188	0.011889
ASW_082	ARC_188	0.138454
ION_036	ARC_188	0.007386
ION_038	ARC_188	0.006116
ION_041	ARC_188	0.007991
ION_042	ARC_188	0.006699
ION_045	ARC_188	0.007597
ION_048	ARC_188	0.006229
IOS_052	ARC_188	0.006456
IOS_056	ARC_188	0.007791
IOS_057	ARC_188	0.008552
IOS_062	ARC_188	0.008008
IOS_064	ARC_188	0.007662
IOS_065	ARC_188	0.007215
MED_018	ARC_188	0.009916
MED_023	ARC_188	0.010643
MED_025	ARC_188	0.012602
MED_030	ARC_188	0.007239
PON_109	ARC_188	0.007892
PON_132	ARC_188	0.00929
PON_133	ARC_188	0.016005
PON_137	ARC_188	0.00771
PON_138	ARC_188	0.008053
PON_140	ARC_188	0.008843
PSE_093	ARC_188	0.002023
PSE_094	ARC_188	0.004702
PSE_096	ARC_188	0.008616
PSE_098	ARC_188	0.008171
PSE_099	ARC_188	0.009209
PSE_100	ARC_188	0.00516
PSE_102	ARC_188	0.008175
PSE_110	ARC_188	0.00788
PSE_111	ARC_188	0.00832
PSW_112	ARC_188	0.009738
PSW_122	ARC_188	0.006312
PSW_123	ARC_188	0.009823
PSW_124	ARC_188	0.008077
PSW_125	ARC_188	0.008694
PSW_128	ARC_188	0.007511
RED_031	ARC_188	0.010073
RED_032	ARC_188	0.007247
RED_033	ARC_188	0.007263
RED_034	ARC_188	0.006659
SOC_084	ARC_188	0.133947
SOC_085	ARC_188	0.130945
ANE_004	ARC_189	0.02106
ANE_150	ARC_189	0.015246
ANE_151	ARC_189	0.016169
ANE_152	ARC_189	0.017717
ANE_155	ARC_189	0.034574
ANW_141	ARC_189	0.013063
ANW_142	ARC_189	0.010825
ANW_145	ARC_189	0.032085
ANW_146	ARC_189	0.011404
ANW_148	ARC_189	0.013526
ANW_149	ARC_189	0.013328
ARC_158	ARC_189	0.271187
ARC_163	ARC_189	0.412307
ARC_168	ARC_189	0.359067
ARC_173	ARC_189	0.552384
ARC_175	ARC_189	0.548541
ARC_178	ARC_189	0.475702
ARC_180	ARC_189	0.249774
ARC_188	ARC_189	0.573482
ARC_191	ARC_189	0.377019
ARC_193	ARC_189	0.45224
ARC_194	ARC_189	0.488575
ARC_196	ARC_189	0.507808
ARC_201	ARC_189	0.437928
ARC_205	ARC_189	0.562071
ARC_206	ARC_189	0.404052
ARC_208	ARC_189	0.353645
ARC_209	ARC_189	0.452296
ARC_210	ARC_189	0.21562
ASE_066	ARC_189	0.014452
ASE_067	ARC_189	0.024047
ASE_068	ARC_189	0.011422
ASE_070	ARC_189	0.011605
ASW_072	ARC_189	0.013964
ASW_076	ARC_189	0.014604
ASW_078	ARC_189	0.016285
ASW_082	ARC_189	0.149479
ION_036	ARC_189	0.008411
ION_038	ARC_189	0.006504
ION_041	ARC_189	0.009832
ION_042	ARC_189	0.009901
ION_045	ARC_189	0.011274
ION_048	ARC_189	0.010812
IOS_052	ARC_189	0.015331
IOS_056	ARC_189	0.011549
IOS_057	ARC_189	0.012457
IOS_062	ARC_189	0.011083
IOS_064	ARC_189	0.014885
IOS_065	ARC_189	0.010096
MED_018	ARC_189	0.016024
MED_023	ARC_189	0.016069
MED_025	ARC_189	0.018225
MED_030	ARC_189	0.013159
PON_109	ARC_189	0.01782
PON_132	ARC_189	0.015628
PON_133	ARC_189	0.026559
PON_137	ARC_189	0.01539
PON_138	ARC_189	0.01245
PON_140	ARC_189	0.01481
PSE_093	ARC_189	0.001944
PSE_094	ARC_189	0.004429
PSE_096	ARC_189	0.015732
PSE_098	ARC_189	0.013321
PSE_099	ARC_189	0.013928
PSE_100	ARC_189	0.009751
PSE_102	ARC_189	0.017855
PSE_110	ARC_189	0.015423
PSE_111	ARC_189	0.019224
PSW_112	ARC_189	0.014401
PSW_122	ARC_189	0.012925
PSW_123	ARC_189	0.014658
PSW_124	ARC_189	0.018511
PSW_125	ARC_189	0.015082
PSW_128	ARC_189	0.015287
RED_031	ARC_189	0.015441
RED_032	ARC_189	0.010603
RED_033	ARC_189	0.008775
RED_034	ARC_189	0.007302
SOC_084	ARC_189	0.156184
SOC_085	ARC_189	0.140204
ANE_004	ARC_191	0.01448
ANE_150	ARC_191	0.016695
ANE_151	ARC_191	0.016373
ANE_152	ARC_191	0.014648
ANE_155	ARC_191	0.023351
ANW_141	ARC_191	0.011671
ANW_142	ARC_191	0.012129
ANW_145	ARC_191	0.029504
ANW_146	ARC_191	0.015717
ANW_148	ARC_191	0.015322
ANW_149	ARC_191	0.01894
ARC_158	ARC_191	0.133606
ARC_163	ARC_191	0.248011
ARC_168	ARC_191	0.23325
ARC_173	ARC_191	0.297279
ARC_175	ARC_191	0.273785
ARC_178	ARC_191	0.304698
ARC_180	ARC_191	0.295886
ARC_188	ARC_191	0.321895
ARC_189	ARC_191	0.377019
ARC_193	ARC_191	0.387273
ARC_194	ARC_191	0.387356
ARC_196	ARC_191	0.462066
ARC_201	ARC_191	0.342637
ARC_205	ARC_191	0.341215
ARC_206	ARC_191	0.245129
ARC_208	ARC_191	0.188162
ARC_209	ARC_191	0.256457
ARC_210	ARC_191	0.119453
ASE_066	ARC_191	0.012631
ASE_067	ARC_191	0.023075
ASE_068	ARC_191	0.016666
ASE_070	ARC_191	0.017867
ASW_072	ARC_191	0.022299
ASW_076	ARC_191	0.022443
ASW_078	ARC_191	0.021353
ASW_082	ARC_191	0.092067
ION_036	ARC_191	0.009673
ION_038	ARC_191	0.007998
ION_041	ARC_191	0.010355
ION_042	ARC_191	0.008578
ION_045	ARC_191	0.009899
ION_048	ARC_191	0.007418
IOS_052	ARC_191	0.007914
IOS_056	ARC_191	0.013164
IOS_057	ARC_191	0.011645
IOS_062	ARC_191	0.012713
IOS_064	ARC_191	0.014026
IOS_065	ARC_191	0.010917
MED_018	ARC_191	0.01172
MED_023	ARC_191	0.013649
MED_025	ARC_191	0.01622
MED_030	ARC_191	0.008479
PON_109	ARC_191	0.013453
PON_132	ARC_191	0.015618
PON_133	ARC_191	0.020027
PON_137	ARC_191	0.012701
PON_138	ARC_191	0.013933
PON_140	ARC_191	0.011559
PSE_093	ARC_191	0.002775
PSE_094	ARC_191	0.005712
PSE_096	ARC_191	0.013841
PSE_098	ARC_191	0.014017
PSE_099	ARC_191	0.014754
PSE_100	ARC_191	0.005845
PSE_102	ARC_191	0.012651
PSE_110	ARC_191	0.01193
PSE_111	ARC_191	0.016051
PSW_112	ARC_191	0.017267
PSW_122	ARC_191	0.009798
PSW_123	ARC_191	0.020858
PSW_124	ARC_191	0.013
PSW_125	ARC_191	0.013198
PSW_128	ARC_191	0.013368
RED_031	ARC_191	0.013319
RED_032	ARC_191	0.011402
RED_033	ARC_191	0.00902
RED_034	ARC_191	0.009712
SOC_084	ARC_191	0.109215
SOC_085	ARC_191	0.095897
ANE_004	ARC_193	0.018263
ANE_150	ARC_193	0.016142
ANE_151	ARC_193	0.017511
ANE_152	ARC_193	0.018195
ANE_155	ARC_193	0.024342
ANW_141	ARC_193	0.01351
ANW_142	ARC_193	0.011711
ANW_145	ARC_193	0.025665
ANW_146	ARC_193	0.01276
ANW_148	ARC_193	0.01474
ANW_149	ARC_193	0.015611
ARC_158	ARC_193	0.217756
ARC_163	ARC_193	0.319455
ARC_168	ARC_193	0.315623
ARC_173	ARC_193	0.405287
ARC_175	ARC_193	0.382432
ARC_178	ARC_193	0.407327
ARC_180	ARC_193	0.265604
ARC_188	ARC_193	0.371988
ARC_189	ARC_193	0.45224
ARC_191	ARC_193	0.387273
ARC_194	ARC_193	0.519305
ARC_196	ARC_193	0.435061
ARC_201	ARC_193	0.438303
ARC_205	ARC_193	0.477683
ARC_206	ARC_193	0.29096
ARC_208	ARC_193	0.23152
ARC_209	ARC_193	0.285301
ARC_210	ARC_193	0.118869
ASE_066	ARC_193	0.014068
ASE_067	ARC_193	0.026298
ASE_068	ARC_193	0.013452
ASE_070	ARC_193	0.014711
ASW_072	ARC_193	0.01874
ASW_076	ARC_193	0.020947
ASW_078	ARC_193	0.018992
ASW_082	ARC_193	0.157961
ION_036	ARC_193	0.008765
ION_038	ARC_193	0.006774
ION_041	ARC_193	0.010134
ION_042	ARC_193	0.010292
ION_045	ARC_193	0.011652
ION_048	ARC_193	0.010179
IOS_052	ARC_193	0.011832
IOS_056	ARC_193	0.012456
IOS_057	ARC_193	0.012772
IOS_062	ARC_193	0.012047
IOS_064	ARC_193	0.014824
IOS_065	ARC_193	0.010973
MED_018	ARC_193	0.015045
MED_023	ARC_193	0.016425
MED_025	ARC_193	0.018375
MED_030	ARC_193	0.012287
PON_109	ARC_193	0.014571
PON_132	ARC_193	0.01641
PON_133	ARC_193	0.022357
PON_137	ARC_193	0.014139
PON_138	ARC_193	0.013447
PON_140	ARC_193	0.014434
PSE_093	ARC_193	0.001986
PSE_094	ARC_193	0.004389
PSE_096	ARC_193	0.015234
PSE_098	ARC_193	0.013903
PSE_099	ARC_193	0.014514
PSE_100	ARC_193	0.00936
PSE_102	ARC_193	0.015162
PSE_110	ARC_193	0.013316
PSE_111	ARC_193	0.01613
PSW_112	ARC_193	0.01568
PSW_122	ARC_193	0.011865
PSW_123	ARC_193	0.018487
PSW_124	ARC_193	0.015361
PSW_125	ARC_193	0.014748
PSW_128	ARC_193	0.014316
RED_031	ARC_193	0.015655
RED_032	ARC_193	0.011956
RED_033	ARC_193	0.009589
RED_034	ARC_193	0.010597
SOC_084	ARC_193	0.147023
SOC_085	ARC_193	0.108577
ANE_004	ARC_194	0.014574
ANE_150	ARC_194	0.014182
ANE_151	ARC_194	0.014225
ANE_152	ARC_194	0.013642
ANE_155	ARC_194	0.024755
ANW_141	ARC_194	0.011027
ANW_142	ARC_194	0.010873
ANW_145	ARC_194	0.028111
ANW_146	ARC_194	0.013036
ANW_148	ARC_194	0.01372
ANW_149	ARC_194	0.015226
ARC_158	ARC_194	0.19614
ARC_163	ARC_194	0.407312
ARC_168	ARC_194	0.38954
ARC_173	ARC_194	0.469406
ARC_175	ARC_194	0.458857
ARC_178	ARC_194	0.514562
ARC_180	ARC_194	0.269447
ARC_188	ARC_194	0.427359
ARC_189	ARC_194	0.488575
ARC_191	ARC_194	0.387356
ARC_193	ARC_194	0.519305
ARC_196	ARC_194	0.435676
ARC_201	ARC_194	0.518416
ARC_205	ARC_194	0.45796
ARC_206	ARC_194	0.292261
ARC_208	ARC_194	0.227283
ARC_209	ARC_194	0.301796
ARC_210	ARC_194	0.129202
ASE_066	ARC_194	0.011753
ASE_067	ARC_194	0.020507
ASE_068	ARC_194	0.013215
ASE_070	ARC_194	0.013519
ASW_072	ARC_194	0.0171
ASW_076	ARC_194	0.01823
ASW_078	ARC_194	0.017351
ASW_082	ARC_194	0.113117
ION_036	ARC_194	0.008414
ION_038	ARC_194	0.006686
ION_041	ARC_194	0.009728
ION_042	ARC_194	0.008794
ION_045	ARC_194	0.009948
ION_048	ARC_194	0.007958
IOS_052	ARC_194	0.008038
IOS_056	ARC_194	0.010868
IOS_057	ARC_194	0.010931
IOS_062	ARC_194	0.01124
IOS_064	ARC_194	0.011755
IOS_065	ARC_194	0.009942
MED_018	ARC_194	0.011414
MED_023	ARC_194	0.013103
MED_025	ARC_194	0.015223
MED_030	ARC_194	0.008865
PON_109	ARC_194	0.010905
PON_132	ARC_194	0.013461
PON_133	ARC_194	0.018325
PON_137	ARC_194	0.010516
PON_138	ARC_194	0.012105
PON_140	ARC_194	0.010454
PSE_093	ARC_194	0.002049
PSE_094	ARC_194	0.004441
PSE_096	ARC_194	0.012465
PSE_098	ARC_194	0.012328
PSE_099	ARC_194	0.012984
PSE_100	ARC_194	0.006373
PSE_102	ARC_194	0.011146
PSE_110	ARC_194	0.010025
PSE_111	ARC_194	0.013247
PSW_112	ARC_194	0.014244
PSW_122	ARC_194	0.008939
PSW_123	ARC_194	0.016216
PSW_124	ARC_194	0.011504
PSW_125	ARC_194	0.011344
PSW_128	ARC_194	0.011004
RED_031	ARC_194	0.012362
RED_032	ARC_194	0.010199
RED_033	ARC_194	0.008424
RED_034	ARC_194	0.008537
SOC_084	ARC_194	0.139567
SOC_085	ARC_194	0.117151
ANE_004	ARC_196	0.022637
ANE_150	ARC_196	0.020004
ANE_151	ARC_196	0.019566
ANE_152	ARC_196	0.022101
ANE_155	ARC_196	0.040126
ANW_141	ARC_196	0.014917
ANW_142	ARC_196	0.01239
ANW_145	ARC_196	0.04335
ANW_146	ARC_196	0.012796
ANW_148	ARC_196	0.015343
ANW_149	ARC_196	0.017025
ARC_158	ARC_196	0.222809
ARC_163	ARC_196	0.235399
ARC_168	ARC_196	0.248712
ARC_173	ARC_196	0.352865
ARC_175	ARC_196	0.328455
ARC_178	ARC_196	0.295273
ARC_180	ARC_196	0.247114
ARC_188	ARC_196	0.397365
ARC_189	ARC_196	0.507808
ARC_191	ARC_196	0.462066
ARC_193	ARC_196	0.435061
ARC_194	ARC_196	0.435676
ARC_201	ARC_196	0.302098
ARC_205	ARC_196	0.428703
ARC_206	ARC_196	0.461449
ARC_208	ARC_196	0.400814
ARC_209	ARC_196	0.466998
ARC_210	ARC_196	0.245035
ASE_066	ARC_196	0.017617
ASE_067	ARC_196	0.029726
ASE_068	ARC_196	0.017559
ASE_070	ARC_196	0.013482
ASW_072	ARC_196	0.016407
ASW_076	ARC_196	0.016543
ASW_078	ARC_196	0.019328
ASW_082	ARC_196	0.146902
ION_036	ARC_196	0.009957
ION_038	ARC_196	0.007548
ION_041	ARC_196	0.011568
ION_042	ARC_196	0.011313
ION_045	ARC_196	0.013204
ION_048	ARC_196	0.011971
IOS_052	ARC_196	0.016585
IOS_056	ARC_196	0.013313
IOS_057	ARC_196	0.013718
IOS_062	ARC_196	0.012385
IOS_064	ARC_196	0.016777
IOS_065	ARC_196	0.011746
MED_018	ARC_196	0.01766
MED_023	ARC_196	0.018467
MED_025	ARC_196	0.020456
MED_030	ARC_196	0.014287
PON_109	ARC_196	0.019398
PON_132	ARC_196	0.017692
PON_133	ARC_196	0.030426
PON_137	ARC_196	0.016952
PON_138	ARC_196	0.014268
PON_140	ARC_196	0.016315
PSE_093	ARC_196	0.002265
PSE_094	ARC_196	0.005021
PSE_096	ARC_196	0.01732
PSE_098	ARC_196	0.015001
PSE_099	ARC_196	0.015705
PSE_100	ARC_196	0.010565
PSE_102	ARC_196	0.019246
PSE_110	ARC_196	0.017001
PSE_111	ARC_196	0.0208
PSW_112	ARC_196	0.01637
PSW_122	ARC_196	0.01414
PSW_123	ARC_196	0.017234
PSW_124	ARC_196	0.02003
PSW_125	ARC_196	0.016648
PSW_128	ARC_196	0.017005
RED_031	ARC_196	0.017188
RED_032	ARC_196	0.011817
RED_033	ARC_196	0.010131
RED_034	ARC_196	0.008477
SOC_084	ARC_196	0.118804
SOC_085	ARC_196	0.107397
ANE_004	ARC_201	0.011208
ANE_150	ARC_201	0.009201
ANE_151	ARC_201	0.009673
ANE_152	ARC_201	0.008936
ANE_155	ARC_201	0.017086
ANW_141	ARC_201	0.007671
ANW_142	ARC_201	0.00684
ANW_145	ARC_201	0.017792
ANW_146	ARC_201	0.008731
ANW_148	ARC_201	0.008965
ANW_149	ARC_201	0.009838
ARC_158	ARC_201	0.184297
ARC_163	ARC_201	0.504857
ARC_168	ARC_201	0.362622
ARC_173	ARC_201	0.514919
ARC_175	ARC_201	0.440969
ARC_178	ARC_201	0.570993
ARC_180	ARC_201	0.294514
ARC_188	ARC_201	0.428137
ARC_189	ARC_201	0.437928
ARC_191	ARC_201	0.342637
ARC_193	ARC_201	0.438303
ARC_194	ARC_201	0.518416
ARC_196	ARC_201	0.302098
ARC_205	ARC_201	0.522521
ARC_206	ARC_201	0.185122
ARC_208	ARC_201	0.133772
ARC_209	ARC_201	0.236674
ARC_210	ARC_201	0.084056
ASE_066	ARC_201	0.007456
ASE_067	ARC_201	0.014079
ASE_068	ARC_201	0.008571
ASE_070	ARC_201	0.010428
ASW_072	ARC_201	0.012774
ASW_076	ARC_201	0.0143
ASW_078	ARC_201	0.012626
ASW_082	ARC_201	0.08523
ION_036	ARC_201	0.006042
ION_038	ARC_201	0.004923
ION_041	ARC_201	0.006652
ION_042	ARC_201	0.005531
ION_045	ARC_201	0.00623
ION_048	ARC_201	0.005029
IOS_052	ARC_201	0.005179
IOS_056	ARC_201	0.006789
IOS_057	ARC_201	0.007037
IOS_062	ARC_201	0.007263
IOS_064	ARC_201	0.007299
IOS_065	ARC_201	0.006333
MED_018	ARC_201	0.008423
MED_023	ARC_201	0.00899
MED_025	ARC_201	0.011576
MED_030	ARC_201	0.005984
PON_109	ARC_201	0.007227
PON_132	ARC_201	0.008921
PON_133	ARC_201	0.014091
PON_137	ARC_201	0.006504
PON_138	ARC_201	0.007862
PON_140	ARC_201	0.007471
PSE_093	ARC_201	0.001748
PSE_094	ARC_201	0.003591
PSE_096	ARC_201	0.008406
PSE_098	ARC_201	0.00769
PSE_099	ARC_201	0.008615
PSE_100	ARC_201	0.003912
PSE_102	ARC_201	0.007098
PSE_110	ARC_201	0.00667
PSE_111	ARC_201	0.00798
PSW_112	ARC_201	0.009441
PSW_122	ARC_201	0.005758
PSW_123	ARC_201	0.011692
PSW_124	ARC_201	0.007529
PSW_125	ARC_201	0.007437
PSW_128	ARC_201	0.006889
RED_031	ARC_201	0.008568
RED_032	ARC_201	0.007118
RED_033	ARC_201	0.005733
RED_034	ARC_201	0.008084
SOC_084	ARC_201	0.132661
[truncated: 4,481 more rows]

## Sheet: Supplementary Data S5
from	to	similarity
ANE_150	ANE_004	0.460457
ANE_151	ANE_004	0.446968
ANE_152	ANE_004	0.166819
ANE_155	ANE_004	0.18007
ANW_143	ANE_004	0.056285
ANW_144	ANE_004	0.038925
ANW_145	ANE_004	0.257234
ANW_146	ANE_004	0.401113
ANW_147	ANE_004	0.452079
ANW_148	ANE_004	0.178826
ANW_149	ANE_004	0.180081
ARC_158	ANE_004	0.061135
ARC_163	ANE_004	0.061605
ARC_168	ANE_004	0.060094
ARC_173	ANE_004	0.035532
ARC_175	ANE_004	0.042182
ARC_178	ANE_004	0.111256
ARC_180	ANE_004	0.059602
ARC_188	ANE_004	0.161166
ARC_189	ANE_004	0.090611
ARC_191	ANE_004	0.031448
ARC_193	ANE_004	0.250609
ARC_194	ANE_004	0.077466
ARC_196	ANE_004	0.027096
ARC_201	ANE_004	0.183608
ARC_205	ANE_004	0.117164
ARC_206	ANE_004	0.220513
ARC_208	ANE_004	0.267573
ARC_209	ANE_004	0.279205
ARC_210	ANE_004	0.227621
ASE_066	ANE_004	0.289837
ASE_067	ANE_004	0.126887
ASE_068	ANE_004	0.074771
ASE_070	ANE_004	0.442053
ASE_071	ANE_004	0.317959
ASW_072	ANE_004	0.033402
ASW_076	ANE_004	0.190436
ASW_078	ANE_004	0.084952
ASW_081	ANE_004	0.223313
ASW_082	ANE_004	0.005353
ASW_083	ANE_004	0
ION_039	ANE_004	0.050156
ION_041	ANE_004	0.170797
ION_043	ANE_004	0.17444
ION_045	ANE_004	0.208191
ION_046	ANE_004	0.178444
ION_047	ANE_004	0.087588
ION_048	ANE_004	0.083684
IOS_051	ANE_004	0.200321
IOS_052	ANE_004	0.025204
IOS_053	ANE_004	0.121363
IOS_054	ANE_004	0.383477
IOS_058	ANE_004	0.104911
IOS_064	ANE_004	0.075956
IOS_065	ANE_004	0.301509
MED_006	ANE_004	0.110879
MED_007	ANE_004	0.081786
MED_008	ANE_004	0.101456
MED_011	ANE_004	0.003836
MED_018	ANE_004	0.528565
MED_019	ANE_004	0.419528
MED_020	ANE_004	0.060275
MED_022	ANE_004	0.367255
MED_023	ANE_004	0.441315
MED_024	ANE_004	0.186313
MED_025	ANE_004	0.544306
MED_026	ANE_004	0.10844
MED_030	ANE_004	0.415444
PON_109	ANE_004	0.454308
PON_129	ANE_004	0.15129
PON_131	ANE_004	0.43564
PON_132	ANE_004	0.24214
PON_133	ANE_004	0.43028
PON_135	ANE_004	0.349137
PON_136	ANE_004	0.423215
PON_137	ANE_004	0.4599
PON_138	ANE_004	0.008304
PON_139	ANE_004	0.3901
PON_140	ANE_004	0.144285
PSE_090	ANE_004	0.325205
PSE_091	ANE_004	0.158783
PSE_092	ANE_004	0.339265
PSE_093	ANE_004	0.238809
PSE_094	ANE_004	0.12416
PSE_095	ANE_004	0.114143
PSE_096	ANE_004	0.147938
PSE_098	ANE_004	0.119129
PSE_099	ANE_004	0.080963
PSE_100	ANE_004	0.083239
PSE_102	ANE_004	0.304199
PSE_106	ANE_004	0.465518
PSE_110	ANE_004	0.429797
PSE_111	ANE_004	0.405315
PSW_112	ANE_004	0.255736
PSW_122	ANE_004	0.16094
PSW_123	ANE_004	0.294149
PSW_124	ANE_004	0.103857
PSW_125	ANE_004	0.4571
PSW_126	ANE_004	0.13632
PSW_127	ANE_004	0.312943
PSW_128	ANE_004	0.035794
RED_031	ANE_004	0.078556
RED_033	ANE_004	0.075384
SOC_084	ANE_004	0.08186
SOC_085	ANE_004	3.3e-05
SOC_086	ANE_004	0.0883
SOC_087	ANE_004	0.13642
ANE_004	ANE_150	0.460457
ANE_151	ANE_150	0.584636
ANE_152	ANE_150	0.202319
ANE_155	ANE_150	0.263243
ANW_143	ANE_150	0.063991
ANW_144	ANE_150	0.043759
ANW_145	ANE_150	0.402978
ANW_146	ANE_150	0.542902
ANW_147	ANE_150	0.671323
ANW_148	ANE_150	0.253571
ANW_149	ANE_150	0.277371
ARC_158	ANE_150	0.084914
ARC_163	ANE_150	0.083684
ARC_168	ANE_150	0.081469
ARC_173	ANE_150	0.042347
ARC_175	ANE_150	0.052501
ARC_178	ANE_150	0.135145
ARC_180	ANE_150	0.087201
ARC_188	ANE_150	0.218733
ARC_189	ANE_150	0.133833
ARC_191	ANE_150	0.043261
ARC_193	ANE_150	0.322007
ARC_194	ANE_150	0.101704
ARC_196	ANE_150	0.044111
ARC_201	ANE_150	0.239036
ARC_205	ANE_150	0.145941
ARC_206	ANE_150	0.333107
ARC_208	ANE_150	0.393125
ARC_209	ANE_150	0.40888
ARC_210	ANE_150	0.35558
ASE_066	ANE_150	0.391319
ASE_067	ANE_150	0.141419
ASE_068	ANE_150	0.082786
ASE_070	ANE_150	0.581358
ASE_071	ANE_150	0.377238
ASW_072	ANE_150	0.027709
ASW_076	ANE_150	0.273664
ASW_078	ANE_150	0.142457
ASW_081	ANE_150	0.318618
ASW_082	ANE_150	0.005484
ASW_083	ANE_150	0
ION_039	ANE_150	0.054681
ION_041	ANE_150	0.203306
ION_043	ANE_150	0.193427
ION_045	ANE_150	0.185297
ION_046	ANE_150	0.163612
ION_047	ANE_150	0.046529
ION_048	ANE_150	0.046824
IOS_051	ANE_150	0.204055
IOS_052	ANE_150	0.021232
IOS_053	ANE_150	0.140688
IOS_054	ANE_150	0.448779
IOS_058	ANE_150	0.140655
IOS_064	ANE_150	0.116892
IOS_065	ANE_150	0.372656
MED_006	ANE_150	0.064554
MED_007	ANE_150	0.015123
MED_008	ANE_150	0.018564
MED_011	ANE_150	0.000875
MED_018	ANE_150	0.51932
MED_019	ANE_150	0.491503
MED_020	ANE_150	0.090123
MED_022	ANE_150	0.495525
MED_023	ANE_150	0.547416
MED_024	ANE_150	0.198849
MED_025	ANE_150	0.645298
MED_026	ANE_150	0.120956
MED_030	ANE_150	0.528412
PON_109	ANE_150	0.544451
PON_129	ANE_150	0.161273
PON_131	ANE_150	0.614515
PON_132	ANE_150	0.279147
PON_133	ANE_150	0.42315
PON_135	ANE_150	0.462303
PON_136	ANE_150	0.528377
PON_137	ANE_150	0.488292
PON_138	ANE_150	0.008582
PON_139	ANE_150	0.431299
PON_140	ANE_150	0.129896
PSE_090	ANE_150	0.501548
PSE_091	ANE_150	0.190383
PSE_092	ANE_150	0.440656
PSE_093	ANE_150	0.34048
PSE_094	ANE_150	0.148413
PSE_095	ANE_150	0.173168
PSE_096	ANE_150	0.218118
PSE_098	ANE_150	0.136552
PSE_099	ANE_150	0.105033
PSE_100	ANE_150	0.11994
PSE_102	ANE_150	0.357035
PSE_106	ANE_150	0.572209
PSE_110	ANE_150	0.576991
PSE_111	ANE_150	0.504184
PSW_112	ANE_150	0.360833
PSW_122	ANE_150	0.21198
PSW_123	ANE_150	0.360349
PSW_124	ANE_150	0.083402
PSW_125	ANE_150	0.566135
PSW_126	ANE_150	0.178841
PSW_127	ANE_150	0.363933
PSW_128	ANE_150	0.033551
RED_031	ANE_150	0.083173
RED_033	ANE_150	0.078659
SOC_084	ANE_150	0.077034
SOC_085	ANE_150	2.4e-05
SOC_086	ANE_150	0.126477
SOC_087	ANE_150	0.15116
ANE_004	ANE_151	0.446968
ANE_150	ANE_151	0.584636
ANE_152	ANE_151	0.248354
ANE_155	ANE_151	0.292198
ANW_143	ANE_151	0.080939
ANW_144	ANE_151	0.050032
ANW_145	ANE_151	0.30557
ANW_146	ANE_151	0.533886
ANW_147	ANE_151	0.556026
ANW_148	ANE_151	0.326608
ANW_149	ANE_151	0.320107
ARC_158	ANE_151	0.107169
ARC_163	ANE_151	0.11553
ARC_168	ANE_151	0.130106
ARC_173	ANE_151	0.069868
ARC_175	ANE_151	0.084743
ARC_178	ANE_151	0.159927
ARC_180	ANE_151	0.129902
ARC_188	ANE_151	0.224903
ARC_189	ANE_151	0.176206
ARC_191	ANE_151	0.062502
ARC_193	ANE_151	0.316548
ARC_194	ANE_151	0.145801
ARC_196	ANE_151	0.072651
ARC_201	ANE_151	0.234375
ARC_205	ANE_151	0.201485
ARC_206	ANE_151	0.30933
ARC_208	ANE_151	0.347267
ARC_209	ANE_151	0.384408
ARC_210	ANE_151	0.364058
ASE_066	ANE_151	0.334599
ASE_067	ANE_151	0.177853
ASE_068	ANE_151	0.073228
ASE_070	ANE_151	0.526398
ASE_071	ANE_151	0.492134
ASW_072	ANE_151	0.037408
ASW_076	ANE_151	0.362065
ASW_078	ANE_151	0.213124
ASW_081	ANE_151	0.321185
ASW_082	ANE_151	0.007724
ASW_083	ANE_151	0
ION_039	ANE_151	0.054705
ION_041	ANE_151	0.156142
ION_043	ANE_151	0.249229
ION_045	ANE_151	0.21737
ION_046	ANE_151	0.199954
ION_047	ANE_151	0.072873
ION_048	ANE_151	0.066319
IOS_051	ANE_151	0.225751
IOS_052	ANE_151	0.026899
IOS_053	ANE_151	0.255074
IOS_054	ANE_151	0.349388
IOS_058	ANE_151	0.24985
IOS_064	ANE_151	0.198558
IOS_065	ANE_151	0.349578
MED_006	ANE_151	0.085439
MED_007	ANE_151	0.018872
MED_008	ANE_151	0.023172
MED_011	ANE_151	0.000968
MED_018	ANE_151	0.607052
MED_019	ANE_151	0.502019
MED_020	ANE_151	0.071955
MED_022	ANE_151	0.439159
MED_023	ANE_151	0.532972
MED_024	ANE_151	0.262379
MED_025	ANE_151	0.504591
MED_026	ANE_151	0.192311
MED_030	ANE_151	0.487352
PON_109	ANE_151	0.510569
PON_129	ANE_151	0.173315
PON_131	ANE_151	0.471541
PON_132	ANE_151	0.435557
PON_133	ANE_151	0.397484
PON_135	ANE_151	0.346776
PON_136	ANE_151	0.450569
PON_137	ANE_151	0.428355
PON_138	ANE_151	0.010199
PON_139	ANE_151	0.331318
PON_140	ANE_151	0.183106
PSE_090	ANE_151	0.355369
PSE_091	ANE_151	0.263579
PSE_092	ANE_151	0.345563
PSE_093	ANE_151	0.230357
PSE_094	ANE_151	0.246958
PSE_095	ANE_151	0.241666
PSE_096	ANE_151	0.346184
PSE_098	ANE_151	0.140916
PSE_099	ANE_151	0.195919
PSE_100	ANE_151	0.223729
PSE_102	ANE_151	0.378658
PSE_106	ANE_151	0.548766
PSE_110	ANE_151	0.445094
PSE_111	ANE_151	0.512135
PSW_112	ANE_151	0.339609
PSW_122	ANE_151	0.297114
PSW_123	ANE_151	0.405396
PSW_124	ANE_151	0.091975
PSW_125	ANE_151	0.499256
PSW_126	ANE_151	0.303785
PSW_127	ANE_151	0.433969
PSW_128	ANE_151	0.039986
RED_031	ANE_151	0.150127
RED_033	ANE_151	0.142381
SOC_084	ANE_151	0.099582
SOC_085	ANE_151	3.6e-05
SOC_086	ANE_151	0.192032
SOC_087	ANE_151	0.214332
ANE_004	ANE_152	0.166819
ANE_150	ANE_152	0.202319
ANE_151	ANE_152	0.248354
ANE_155	ANE_152	0.229749
ANW_143	ANE_152	0.129166
ANW_144	ANE_152	0.053144
ANW_145	ANE_152	0.148481
ANW_146	ANE_152	0.247734
ANW_147	ANE_152	0.231973
ANW_148	ANE_152	0.353074
ANW_149	ANE_152	0.318459
ARC_158	ANE_152	0.113888
ARC_163	ANE_152	0.140091
ARC_168	ANE_152	0.136275
ARC_173	ANE_152	0.074535
ARC_175	ANE_152	0.114458
ARC_178	ANE_152	0.133129
ARC_180	ANE_152	0.133722
ARC_188	ANE_152	0.175357
ARC_189	ANE_152	0.204099
ARC_191	ANE_152	0.060681
ARC_193	ANE_152	0.1639
ARC_194	ANE_152	0.139412
ARC_196	ANE_152	0.09265
ARC_201	ANE_152	0.143404
ARC_205	ANE_152	0.185162
ARC_206	ANE_152	0.213688
ARC_208	ANE_152	0.172504
ARC_209	ANE_152	0.213834
ARC_210	ANE_152	0.25036
ASE_066	ANE_152	0.199019
ASE_067	ANE_152	0.241523
ASE_068	ANE_152	0.023262
ASE_070	ANE_152	0.22797
ASE_071	ANE_152	0.305185
ASW_072	ANE_152	0.059885
ASW_076	ANE_152	0.290943
ASW_078	ANE_152	0.182671
ASW_081	ANE_152	0.29875
ASW_082	ANE_152	0.014331
ASW_083	ANE_152	0
ION_039	ANE_152	0.073331
ION_041	ANE_152	0.075877
ION_043	ANE_152	0.245744
ION_045	ANE_152	0.229166
ION_046	ANE_152	0.195857
ION_047	ANE_152	0.080637
ION_048	ANE_152	0.075594
IOS_051	ANE_152	0.212824
IOS_052	ANE_152	0.044965
IOS_053	ANE_152	0.230354
IOS_054	ANE_152	0.129225
IOS_058	ANE_152	0.223787
IOS_064	ANE_152	0.205662
IOS_065	ANE_152	0.177458
MED_006	ANE_152	0.115995
MED_007	ANE_152	0.021785
MED_008	ANE_152	0.029999
MED_011	ANE_152	0.001245
MED_018	ANE_152	0.211476
MED_019	ANE_152	0.206936
MED_020	ANE_152	0.046071
MED_022	ANE_152	0.185605
MED_023	ANE_152	0.257993
MED_024	ANE_152	0.246062
MED_025	ANE_152	0.163845
MED_026	ANE_152	0.196278
MED_030	ANE_152	0.207189
PON_109	ANE_152	0.204794
PON_129	ANE_152	0.167563
PON_131	ANE_152	0.1744
PON_132	ANE_152	0.308118
PON_133	ANE_152	0.171231
PON_135	ANE_152	0.143791
PON_136	ANE_152	0.18747
PON_137	ANE_152	0.147153
PON_138	ANE_152	0.01301
PON_139	ANE_152	0.12962
PON_140	ANE_152	0.223638
PSE_090	ANE_152	0.144972
PSE_091	ANE_152	0.250367
PSE_092	ANE_152	0.165658
PSE_093	ANE_152	0.08795
PSE_094	ANE_152	0.296458
PSE_095	ANE_152	0.201147
PSE_096	ANE_152	0.281841
PSE_098	ANE_152	0.124741
PSE_099	ANE_152	0.195362
PSE_100	ANE_152	0.191807
PSE_102	ANE_152	0.24802
PSE_106	ANE_152	0.210785
PSE_110	ANE_152	0.175398
PSE_111	ANE_152	0.232158
PSW_112	ANE_152	0.173576
PSW_122	ANE_152	0.242808
PSW_123	ANE_152	0.182181
PSW_124	ANE_152	0.094495
PSW_125	ANE_152	0.208449
PSW_126	ANE_152	0.285684
PSW_127	ANE_152	0.279174
PSW_128	ANE_152	0.05274
RED_031	ANE_152	0.190549
RED_033	ANE_152	0.181929
SOC_084	ANE_152	0.136569
SOC_085	ANE_152	1.2e-05
SOC_086	ANE_152	0.224824
SOC_087	ANE_152	0.164558
ANE_004	ANE_155	0.18007
ANE_150	ANE_155	0.263243
ANE_151	ANE_155	0.292198
ANE_152	ANE_155	0.229749
ANW_143	ANE_155	0.069405
ANW_144	ANE_155	0.038326
ANW_145	ANE_155	0.253397
ANW_146	ANE_155	0.265656
ANW_147	ANE_155	0.289866
ANW_148	ANE_155	0.222822
ANW_149	ANE_155	0.218583
ARC_158	ANE_155	0.081949
ARC_163	ANE_155	0.105157
ARC_168	ANE_155	0.138402
ARC_173	ANE_155	0.057914
ARC_175	ANE_155	0.09878
ARC_178	ANE_155	0.118494
ARC_180	ANE_155	0.114063
ARC_188	ANE_155	0.16991
ARC_189	ANE_155	0.148584
ARC_191	ANE_155	0.046126
ARC_193	ANE_155	0.174868
ARC_194	ANE_155	0.125489
ARC_196	ANE_155	0.082867
ARC_201	ANE_155	0.143609
ARC_205	ANE_155	0.190297
ARC_206	ANE_155	0.394311
ARC_208	ANE_155	0.305702
ARC_209	ANE_155	0.335272
ARC_210	ANE_155	0.415217
ASE_066	ANE_155	0.33588
ASE_067	ANE_155	0.191488
ASE_068	ANE_155	0.034757
ASE_070	ANE_155	0.21786
ASE_071	ANE_155	0.243035
ASW_072	ANE_155	0.028591
ASW_076	ANE_155	0.213761
ASW_078	ANE_155	0.138757
ASW_081	ANE_155	0.382112
ASW_082	ANE_155	0.007517
ASW_083	ANE_155	0
ION_039	ANE_155	0.047047
ION_041	ANE_155	0.070973
ION_043	ANE_155	0.179837
ION_045	ANE_155	0.166177
ION_046	ANE_155	0.149088
ION_047	ANE_155	0.07023
ION_048	ANE_155	0.065623
IOS_051	ANE_155	0.156583
IOS_052	ANE_155	0.03242
IOS_053	ANE_155	0.158378
IOS_054	ANE_155	0.164009
IOS_058	ANE_155	0.147224
IOS_064	ANE_155	0.146518
IOS_065	ANE_155	0.181013
MED_006	ANE_155	0.078878
MED_007	ANE_155	0.017162
MED_008	ANE_155	0.024462
MED_011	ANE_155	0.001302
MED_018	ANE_155	0.229502
MED_019	ANE_155	0.207708
MED_020	ANE_155	0.046094
MED_022	ANE_155	0.210461
MED_023	ANE_155	0.344116
MED_024	ANE_155	0.225379
MED_025	ANE_155	0.197016
MED_026	ANE_155	0.171628
MED_030	ANE_155	0.207973
PON_109	ANE_155	0.230631
PON_129	ANE_155	0.124938
PON_131	ANE_155	0.20938
PON_132	ANE_155	0.224374
PON_133	ANE_155	0.140931
PON_135	ANE_155	0.142089
PON_136	ANE_155	0.181877
PON_137	ANE_155	0.179317
PON_138	ANE_155	0.009434
PON_139	ANE_155	0.134668
PON_140	ANE_155	0.134125
PSE_090	ANE_155	0.245124
PSE_091	ANE_155	0.231162
PSE_092	ANE_155	0.211061
PSE_093	ANE_155	0.102336
PSE_094	ANE_155	0.216822
PSE_095	ANE_155	0.133826
PSE_096	ANE_155	0.184119
PSE_098	ANE_155	0.097166
PSE_099	ANE_155	0.124885
PSE_100	ANE_155	0.136757
PSE_102	ANE_155	0.228382
PSE_106	ANE_155	0.240244
PSE_110	ANE_155	0.190485
PSE_111	ANE_155	0.253918
PSW_112	ANE_155	0.192185
PSW_122	ANE_155	0.190239
PSW_123	ANE_155	0.179574
PSW_124	ANE_155	0.070542
PSW_125	ANE_155	0.197249
PSW_126	ANE_155	0.199722
PSW_127	ANE_155	0.232034
PSW_128	ANE_155	0.044335
RED_031	ANE_155	0.160357
RED_033	ANE_155	0.151176
SOC_084	ANE_155	0.110512
SOC_085	ANE_155	8e-05
SOC_086	ANE_155	0.143938
SOC_087	ANE_155	0.127239
ANE_004	ANW_143	0.056285
ANE_150	ANW_143	0.063991
ANE_151	ANW_143	0.080939
ANE_152	ANW_143	0.129166
ANE_155	ANW_143	0.069405
ANW_144	ANW_143	0.035589
ANW_145	ANW_143	0.041025
ANW_146	ANW_143	0.077782
ANW_147	ANW_143	0.070741
ANW_148	ANW_143	0.146317
ANW_149	ANW_143	0.147338
ARC_158	ANW_143	0.091071
ARC_163	ANW_143	0.081606
ARC_168	ANW_143	0.055379
ARC_173	ANW_143	0.039029
ARC_175	ANW_143	0.057046
ARC_178	ANW_143	0.046773
ARC_180	ANW_143	0.056092
ARC_188	ANW_143	0.056696
ARC_189	ANW_143	0.088045
ARC_191	ANW_143	0.042043
ARC_193	ANW_143	0.057136
ARC_194	ANW_143	0.054189
ARC_196	ANW_143	0.029254
ARC_201	ANW_143	0.042233
ARC_205	ANW_143	0.065822
ARC_206	ANW_143	0.066813
ARC_208	ANW_143	0.044939
ARC_209	ANW_143	0.057032
ARC_210	ANW_143	0.070284
ASE_066	ANW_143	0.054644
ASE_067	ANW_143	0.119342
ASE_068	ANW_143	0.007997
ASE_070	ANW_143	0.074356
ASE_071	ANW_143	0.125316
ASW_072	ANW_143	0.175308
ASW_076	ANW_143	0.122727
ASW_078	ANW_143	0.084248
ASW_081	ANW_143	0.09549
ASW_082	ANW_143	0.044323
ASW_083	ANW_143	0
ION_039	ANW_143	0.120074
ION_041	ANW_143	0.026975
ION_043	ANW_143	0.084861
ION_045	ANW_143	0.087712
ION_046	ANW_143	0.066075
ION_047	ANW_143	0.054825
ION_048	ANW_143	0.051914
IOS_051	ANW_143	0.102493
IOS_052	ANW_143	0.085834
IOS_053	ANW_143	0.127741
IOS_054	ANW_143	0.045111
IOS_058	ANW_143	0.129968
IOS_064	ANW_143	0.120419
IOS_065	ANW_143	0.063557
MED_006	ANW_143	0.084215
MED_007	ANW_143	0.023433
MED_008	ANW_143	0.033271
MED_011	ANW_143	0.00318
MED_018	ANW_143	0.076869
MED_019	ANW_143	0.082383
MED_020	ANW_143	0.026337
MED_022	ANW_143	0.05945
MED_023	ANW_143	0.077685
MED_024	ANW_143	0.090691
MED_025	ANW_143	0.054391
MED_026	ANW_143	0.102285
MED_030	ANW_143	0.076094
PON_109	ANW_143	0.074751
PON_129	ANW_143	0.079182
PON_131	ANW_143	0.06272
PON_132	ANW_143	0.11976
PON_133	ANW_143	0.05729
PON_135	ANW_143	0.050496
PON_136	ANW_143	0.066404
PON_137	ANW_143	0.052473
PON_138	ANW_143	0.023318
PON_139	ANW_143	0.04412
PON_140	ANW_143	0.086879
PSE_090	ANW_143	0.029503
PSE_091	ANW_143	0.103054
PSE_092	ANW_143	0.047495
PSE_093	ANW_143	0.030552
PSE_094	ANW_143	0.159167
PSE_095	ANW_143	0.085415
PSE_096	ANW_143	0.109133
PSE_098	ANW_143	0.049055
PSE_099	ANW_143	0.120494
PSE_100	ANW_143	0.127101
PSE_102	ANW_143	0.083467
PSE_106	ANW_143	0.070513
PSE_110	ANW_143	0.059201
PSE_111	ANW_143	0.08463
PSW_112	ANW_143	0.073506
PSW_122	ANW_143	0.088215
PSW_123	ANW_143	0.05749
PSW_124	ANW_143	0.045202
PSW_125	ANW_143	0.077187
PSW_126	ANW_143	0.137954
PSW_127	ANW_143	0.101344
PSW_128	ANW_143	0.080301
RED_031	ANW_143	0.148507
RED_033	ANW_143	0.139576
SOC_084	ANW_143	0.06438
SOC_085	ANW_143	8e-05
SOC_086	ANW_143	0.106481
SOC_087	ANW_143	0.066343
ANE_004	ANW_144	0.038925
ANE_150	ANW_144	0.043759
ANE_151	ANW_144	0.050032
ANE_152	ANW_144	0.053144
ANE_155	ANW_144	0.038326
ANW_143	ANW_144	0.035589
ANW_145	ANW_144	0.030805
ANW_146	ANW_144	0.052497
ANW_147	ANW_144	0.043758
ANW_148	ANW_144	0.056319
ANW_149	ANW_144	0.060509
ARC_158	ANW_144	0.043598
ARC_163	ANW_144	0.032871
ARC_168	ANW_144	0.018925
ARC_173	ANW_144	0.009349
ARC_175	ANW_144	0.018055
ARC_178	ANW_144	0.041768
ARC_180	ANW_144	0.028516
ARC_188	ANW_144	0.042722
ARC_189	ANW_144	0.053822
ARC_191	ANW_144	0.017808
ARC_193	ANW_144	0.043732
ARC_194	ANW_144	0.028062
ARC_196	ANW_144	0.01059
ARC_201	ANW_144	0.040045
ARC_205	ANW_144	0.033085
ARC_206	ANW_144	0.028361
ARC_208	ANW_144	0.040452
ARC_209	ANW_144	0.041635
ARC_210	ANW_144	0.049324
ASE_066	ANW_144	0.046713
ASE_067	ANW_144	0.05056
ASE_068	ANW_144	0.008813
ASE_070	ANW_144	0.052535
ASE_071	ANW_144	0.058617
ASW_072	ANW_144	0.014446
ASW_076	ANW_144	0.056304
ASW_078	ANW_144	0.046626
ASW_081	ANW_144	0.050844
ASW_082	ANW_144	0.002449
ASW_083	ANW_144	0
ION_039	ANW_144	0.033669
ION_041	ANW_144	0.028808
ION_043	ANW_144	0.04722
ION_045	ANW_144	0.053534
ION_046	ANW_144	0.049878
ION_047	ANW_144	0.014711
ION_048	ANW_144	0.025616
IOS_051	ANW_144	0.051944
IOS_052	ANW_144	0.024427
IOS_053	ANW_144	0.041308
IOS_054	ANW_144	0.042492
IOS_058	ANW_144	0.041184
IOS_064	ANW_144	0.033594
IOS_065	ANW_144	0.053865
MED_006	ANW_144	0.032616
MED_007	ANW_144	0.006962
MED_008	ANW_144	0.014098
MED_011	ANW_144	0.000685
MED_018	ANW_144	0.048091
MED_019	ANW_144	0.046158
MED_020	ANW_144	0.022598
MED_022	ANW_144	0.046523
MED_023	ANW_144	0.041591
MED_024	ANW_144	0.050828
MED_025	ANW_144	0.043162
MED_026	ANW_144	0.039882
MED_030	ANW_144	0.047672
PON_109	ANW_144	0.054531
PON_129	ANW_144	0.054673
PON_131	ANW_144	0.045374
PON_132	ANW_144	0.057725
PON_133	ANW_144	0.037645
PON_135	ANW_144	0.040753
PON_136	ANW_144	0.048312
PON_137	ANW_144	0.051694
PON_138	ANW_144	0.008417
PON_139	ANW_144	0.040514
PON_140	ANW_144	0.044077
PSE_090	ANW_144	0.035147
PSE_091	ANW_144	0.040766
PSE_092	ANW_144	0.032721
PSE_093	ANW_144	0.038751
PSE_094	ANW_144	0.045357
PSE_095	ANW_144	0.049914
PSE_096	ANW_144	0.043806
PSE_098	ANW_144	0.033585
PSE_099	ANW_144	0.01533
PSE_100	ANW_144	0.022285
PSE_102	ANW_144	0.05798
PSE_106	ANW_144	0.051346
PSE_110	ANW_144	0.048291
PSE_111	ANW_144	0.047703
PSW_112	ANW_144	0.051594
PSW_122	ANW_144	0.045705
PSW_123	ANW_144	0.04197
PSW_124	ANW_144	0.045365
PSW_125	ANW_144	0.050749
PSW_126	ANW_144	0.055077
PSW_127	ANW_144	0.057647
PSW_128	ANW_144	0.035796
RED_031	ANW_144	0.03156
RED_033	ANW_144	0.030288
SOC_084	ANW_144	0.025875
SOC_085	ANW_144	7e-06
SOC_086	ANW_144	0.04762
SOC_087	ANW_144	0.045921
ANE_004	ANW_145	0.257234
ANE_150	ANW_145	0.402978
ANE_151	ANW_145	0.30557
ANE_152	ANW_145	0.148481
ANE_155	ANW_145	0.253397
ANW_143	ANW_145	0.041025
ANW_144	ANW_145	0.030805
ANW_146	ANW_145	0.306336
ANW_147	ANW_145	0.388138
ANW_148	ANW_145	0.142384
ANW_149	ANW_145	0.143453
ARC_158	ANW_145	0.04534
ARC_163	ANW_145	0.048494
ARC_168	ANW_145	0.050043
ARC_173	ANW_145	0.020883
ARC_175	ANW_145	0.033362
ARC_178	ANW_145	0.081851
ARC_180	ANW_145	0.045632
ARC_188	ANW_145	0.106933
ARC_189	ANW_145	0.07057
ARC_191	ANW_145	0.02326
ARC_193	ANW_145	0.149545
ARC_194	ANW_145	0.065106
ARC_196	ANW_145	0.022743
ARC_201	ANW_145	0.12643
ARC_205	ANW_145	0.112801
ARC_206	ANW_145	0.407868
ARC_208	ANW_145	0.545638
ARC_209	ANW_145	0.279624
ARC_210	ANW_145	0.335951
ASE_066	ANW_145	0.43416
ASE_067	ANW_145	0.127947
ASE_068	ANW_145	0.076153
ASE_070	ANW_145	0.262155
ASE_071	ANW_145	0.182329
ASW_072	ANW_145	0.018158
ASW_076	ANW_145	0.131637
ASW_078	ANW_145	0.065913
ASW_081	ANW_145	0.287763
ASW_082	ANW_145	0.003877
ASW_083	ANW_145	0
ION_039	ANW_145	0.03323
ION_041	ANW_145	0.117069
ION_043	ANW_145	0.122263
ION_045	ANW_145	0.126836
ION_046	ANW_145	0.100601
ION_047	ANW_145	0.028478
ION_048	ANW_145	0.033054
IOS_051	ANW_145	0.111793
IOS_052	ANW_145	0.018952
IOS_053	ANW_145	0.074986
IOS_054	ANW_145	0.275847
IOS_058	ANW_145	0.073847
IOS_064	ANW_145	0.064652
IOS_065	ANW_145	0.18169
MED_006	ANW_145	0.049969
MED_007	ANW_145	0.010263
MED_008	ANW_145	0.015416
MED_011	ANW_145	0.000493
MED_018	ANW_145	0.250561
MED_019	ANW_145	0.264836
MED_020	ANW_145	0.053007
MED_022	ANW_145	0.25235
MED_023	ANW_145	0.341614
MED_024	ANW_145	0.126465
MED_025	ANW_145	0.304862
MED_026	ANW_145	0.072981
MED_030	ANW_145	0.23407
PON_109	ANW_145	0.307919
PON_129	ANW_145	0.092426
PON_131	ANW_145	0.319217
PON_132	ANW_145	0.140752
PON_133	ANW_145	0.198217
PON_135	ANW_145	0.23471
PON_136	ANW_145	0.277057
PON_137	ANW_145	0.277129
PON_138	ANW_145	0.007045
PON_139	ANW_145	0.254316
PON_140	ANW_145	0.090178
PSE_090	ANW_145	0.436226
PSE_091	ANW_145	0.101926
PSE_092	ANW_145	0.301366
PSE_093	ANW_145	0.163392
PSE_094	ANW_145	0.095963
PSE_095	ANW_145	0.081933
PSE_096	ANW_145	0.113142
PSE_098	ANW_145	0.074316
PSE_099	ANW_145	0.055645
PSE_100	ANW_145	0.054532
PSE_102	ANW_145	0.184558
PSE_106	ANW_145	0.315919
PSE_110	ANW_145	0.271649
PSE_111	ANW_145	0.258829
PSW_112	ANW_145	0.248444
PSW_122	ANW_145	0.11338
PSW_123	ANW_145	0.179754
PSW_124	ANW_145	0.052265
PSW_125	ANW_145	0.269764
PSW_126	ANW_145	0.095918
PSW_127	ANW_145	0.180635
PSW_128	ANW_145	0.025947
RED_031	ANW_145	0.05239
RED_033	ANW_145	0.050478
SOC_084	ANW_145	0.069629
SOC_085	ANW_145	3e-05
SOC_086	ANW_145	0.082132
SOC_087	ANW_145	0.092291
ANE_004	ANW_146	0.401113
ANE_150	ANW_146	0.542902
ANE_151	ANW_146	0.533886
ANE_152	ANW_146	0.247734
ANE_155	ANW_146	0.265656
ANW_143	ANW_146	0.077782
ANW_144	ANW_146	0.052497
ANW_145	ANW_146	0.306336
ANW_147	ANW_146	0.619068
ANW_148	ANW_146	0.317266
ANW_149	ANW_146	0.337213
ARC_158	ANW_146	0.105716
ARC_163	ANW_146	0.114468
ARC_168	ANW_146	0.106826
ARC_173	ANW_146	0.062085
ARC_175	ANW_146	0.073852
ARC_178	ANW_146	0.161857
ARC_180	ANW_146	0.120711
ARC_188	ANW_146	0.223348
ARC_189	ANW_146	0.166107
ARC_191	ANW_146	0.057938
ARC_193	ANW_146	0.306016
ARC_194	ANW_146	0.140004
ARC_196	ANW_146	0.068417
ARC_201	ANW_146	0.235126
ARC_205	ANW_146	0.182946
ARC_206	ANW_146	0.309068
ARC_208	ANW_146	0.344989
ARC_209	ANW_146	0.38175
ARC_210	ANW_146	0.346595
ASE_066	ANW_146	0.357784
ASE_067	ANW_146	0.171028
ASE_068	ANW_146	0.086235
ASE_070	ANW_146	0.509734
ASE_071	ANW_146	0.420203
ASW_072	ANW_146	0.034188
ASW_076	ANW_146	0.311332
ASW_078	ANW_146	0.163116
ASW_081	ANW_146	0.326801
ASW_082	ANW_146	0.006782
ASW_083	ANW_146	0
ION_039	ANW_146	0.067017
ION_041	ANW_146	0.174586
ION_043	ANW_146	0.228154
ION_045	ANW_146	0.205849
ION_046	ANW_146	0.189715
ION_047	ANW_146	0.065427
ION_048	ANW_146	0.061482
IOS_051	ANW_146	0.224277
IOS_052	ANW_146	0.026114
IOS_053	ANW_146	0.194331
IOS_054	ANW_146	0.36553
IOS_058	ANW_146	0.192268
IOS_064	ANW_146	0.161295
IOS_065	ANW_146	0.380111
MED_006	ANW_146	0.083954
MED_007	ANW_146	0.01548
MED_008	ANW_146	0.022203
MED_011	ANW_146	0.000843
MED_018	ANW_146	0.483885
MED_019	ANW_146	0.448136
MED_020	ANW_146	0.086343
MED_022	ANW_146	0.435135
MED_023	ANW_146	0.532935
MED_024	ANW_146	0.227751
MED_025	ANW_146	0.487976
MED_026	ANW_146	0.151667
MED_030	ANW_146	0.481978
PON_109	ANW_146	0.480587
PON_129	ANW_146	0.185706
PON_131	ANW_146	0.471563
PON_132	ANW_146	0.319158
PON_133	ANW_146	0.40371
PON_135	ANW_146	0.377841
PON_136	ANW_146	0.443257
PON_137	ANW_146	0.415515
PON_138	ANW_146	0.010284
PON_139	ANW_146	0.354299
PON_140	ANW_146	0.165229
PSE_090	ANW_146	0.373756
PSE_091	ANW_146	0.250552
PSE_092	ANW_146	0.380524
PSE_093	ANW_146	0.256988
PSE_094	ANW_146	0.215297
PSE_095	ANW_146	0.1879
PSE_096	ANW_146	0.249404
PSE_098	ANW_146	0.142451
PSE_099	ANW_146	0.150206
PSE_100	ANW_146	0.165558
PSE_102	ANW_146	0.395711
PSE_106	ANW_146	0.497311
PSE_110	ANW_146	0.450597
PSE_111	ANW_146	0.490959
PSW_112	ANW_146	0.352943
PSW_122	ANW_146	0.264277
PSW_123	ANW_146	0.356652
PSW_124	ANW_146	0.090876
PSW_125	ANW_146	0.469063
PSW_126	ANW_146	0.240502
PSW_127	ANW_146	0.42204
PSW_128	ANW_146	0.040663
RED_031	ANW_146	0.124317
RED_033	ANW_146	0.11873
SOC_084	ANW_146	0.088753
SOC_085	ANW_146	3.9e-05
SOC_086	ANW_146	0.157067
SOC_087	ANW_146	0.185265
ANE_004	ANW_147	0.452079
ANE_150	ANW_147	0.671323
ANE_151	ANW_147	0.556026
ANE_152	ANW_147	0.231973
ANE_155	ANW_147	0.289866
ANW_143	ANW_147	0.070741
ANW_144	ANW_147	0.043758
ANW_145	ANW_147	0.388138
ANW_146	ANW_147	0.619068
ANW_148	ANW_147	0.289082
ANW_149	ANW_147	0.306909
ARC_158	ANW_147	0.092881
ARC_163	ANW_147	0.097327
ARC_168	ANW_147	0.101893
ARC_173	ANW_147	0.053481
ARC_175	ANW_147	0.068887
ARC_178	ANW_147	0.141119
ARC_180	ANW_147	0.108615
ARC_188	ANW_147	0.209375
ARC_189	ANW_147	0.145255
ARC_191	ANW_147	0.052507
ARC_193	ANW_147	0.313598
ARC_194	ANW_147	0.123267
ARC_196	ANW_147	0.060833
ARC_201	ANW_147	0.224457
ARC_205	ANW_147	0.172066
ARC_206	ANW_147	0.351905
ARC_208	ANW_147	0.395156
ARC_209	ANW_147	0.399171
ARC_210	ANW_147	0.370965
ASE_066	ANW_147	0.402838
ASE_067	ANW_147	0.16684
ASE_068	ANW_147	0.079394
ASE_070	ANW_147	0.532254
ASE_071	ANW_147	0.385205
ASW_072	ANW_147	0.031815
ASW_076	ANW_147	0.314032
ASW_078	ANW_147	0.158028
ASW_081	ANW_147	0.334714
ASW_082	ANW_147	0.006284
ASW_083	ANW_147	0
ION_039	ANW_147	0.063187
ION_041	ANW_147	0.187827
ION_043	ANW_147	0.215474
ION_045	ANW_147	0.200446
ION_046	ANW_147	0.178775
ION_047	ANW_147	0.061562
ION_048	ANW_147	0.057187
IOS_051	ANW_147	0.219252
IOS_052	ANW_147	0.024705
IOS_053	ANW_147	0.165984
IOS_054	ANW_147	0.419397
IOS_058	ANW_147	0.166119
IOS_064	ANW_147	0.146866
IOS_065	ANW_147	0.354616
MED_006	ANW_147	0.077346
MED_007	ANW_147	0.01625
MED_008	ANW_147	0.020477
MED_011	ANW_147	0.000789
MED_018	ANW_147	0.494227
MED_019	ANW_147	0.461216
MED_020	ANW_147	0.068816
MED_022	ANW_147	0.462439
MED_023	ANW_147	0.566259
MED_024	ANW_147	0.219436
MED_025	ANW_147	0.573715
MED_026	ANW_147	0.143815
MED_030	ANW_147	0.484874
PON_109	ANW_147	0.528768
PON_129	ANW_147	0.172388
PON_131	ANW_147	0.520858
PON_132	ANW_147	0.280919
PON_133	ANW_147	0.397059
PON_135	ANW_147	0.389336
PON_136	ANW_147	0.484693
PON_137	ANW_147	0.465913
PON_138	ANW_147	0.009375
PON_139	ANW_147	0.395493
PON_140	ANW_147	0.151753
PSE_090	ANW_147	0.437317
PSE_091	ANW_147	0.207894
PSE_092	ANW_147	0.410498
PSE_093	ANW_147	0.264199
PSE_094	ANW_147	0.19092
PSE_095	ANW_147	0.17152
PSE_096	ANW_147	0.225461
PSE_098	ANW_147	0.12843
PSE_099	ANW_147	0.134992
PSE_100	ANW_147	0.141911
PSE_102	ANW_147	0.365379
PSE_106	ANW_147	0.54493
PSE_110	ANW_147	0.467489
PSE_111	ANW_147	0.539976
PSW_112	ANW_147	0.346798
PSW_122	ANW_147	0.259371
PSW_123	ANW_147	0.365362
PSW_124	ANW_147	0.08309
PSW_125	ANW_147	0.516288
PSW_126	ANW_147	0.206515
PSW_127	ANW_147	0.39593
PSW_128	ANW_147	0.036092
RED_031	ANW_147	0.120309
RED_033	ANW_147	0.114753
SOC_084	ANW_147	0.09502
SOC_085	ANW_147	3.6e-05
SOC_086	ANW_147	0.145391
SOC_087	ANW_147	0.161404
ANE_004	ANW_148	0.178826
ANE_150	ANW_148	0.253571
ANE_151	ANW_148	0.326608
ANE_152	ANW_148	0.353074
ANE_155	ANW_148	0.222822
ANW_143	ANW_148	0.146317
ANW_144	ANW_148	0.056319
ANW_145	ANW_148	0.142384
ANW_146	ANW_148	0.317266
ANW_147	ANW_148	0.289082
ANW_149	ANW_148	0.411288
ARC_158	ANW_148	0.12744
ARC_163	ANW_148	0.145378
ARC_168	ANW_148	0.15795
ARC_173	ANW_148	0.081687
ARC_175	ANW_148	0.112511
ARC_178	ANW_148	0.147676
ARC_180	ANW_148	0.149506
ARC_188	ANW_148	0.199421
ARC_189	ANW_148	0.218129
ARC_191	ANW_148	0.066973
ARC_193	ANW_148	0.194349
ARC_194	ANW_148	0.152397
ARC_196	ANW_148	0.088772
ARC_201	ANW_148	0.158062
ARC_205	ANW_148	0.208207
ARC_206	ANW_148	0.219129
ARC_208	ANW_148	0.177394
ARC_209	ANW_148	0.238893
ARC_210	ANW_148	0.269798
ASE_066	ANW_148	0.181747
ASE_067	ANW_148	0.251793
ASE_068	ANW_148	0.027214
ASE_070	ANW_148	0.294687
ASE_071	ANW_148	0.418863
ASW_072	ANW_148	0.060073
ASW_076	ANW_148	0.42405
ASW_078	ANW_148	0.25502
ASW_081	ANW_148	0.297515
ASW_082	ANW_148	0.013701
ASW_083	ANW_148	0
ION_039	ANW_148	0.09325
ION_041	ANW_148	0.088149
ION_043	ANW_148	0.274092
ION_045	ANW_148	0.224973
ION_046	ANW_148	0.218171
ION_047	ANW_148	0.095006
ION_048	ANW_148	0.082762
IOS_051	ANW_148	0.248341
IOS_052	ANW_148	0.045221
IOS_053	ANW_148	0.301719
IOS_054	ANW_148	0.152881
IOS_058	ANW_148	0.314365
IOS_064	ANW_148	0.2696
IOS_065	ANW_148	0.193975
MED_006	ANW_148	0.118215
MED_007	ANW_148	0.022052
MED_008	ANW_148	0.031468
MED_011	ANW_148	0.000736
MED_018	ANW_148	0.266808
MED_019	ANW_148	0.27255
MED_020	ANW_148	0.05816
MED_022	ANW_148	0.217645
MED_023	ANW_148	0.287326
MED_024	ANW_148	0.27458
MED_025	ANW_148	0.194672
MED_026	ANW_148	0.238525
MED_030	ANW_148	0.254792
PON_109	ANW_148	0.247261
PON_129	ANW_148	0.197007
PON_131	ANW_148	0.218495
PON_132	ANW_148	0.417061
PON_133	ANW_148	0.201941
PON_135	ANW_148	0.172479
PON_136	ANW_148	0.235878
PON_137	ANW_148	0.168311
PON_138	ANW_148	0.014301
PON_139	ANW_148	0.153302
PON_140	ANW_148	0.230652
PSE_090	ANW_148	0.13676
PSE_091	ANW_148	0.305982
PSE_092	ANW_148	0.169662
PSE_093	ANW_148	0.092581
PSE_094	ANW_148	0.359051
PSE_095	ANW_148	0.259913
PSE_096	ANW_148	0.384919
PSE_098	ANW_148	0.151482
PSE_099	ANW_148	0.295546
PSE_100	ANW_148	0.274975
PSE_102	ANW_148	0.287375
PSE_106	ANW_148	0.25358
PSE_110	ANW_148	0.196405
PSE_111	ANW_148	0.283237
PSW_112	ANW_148	0.192572
PSW_122	ANW_148	0.325381
PSW_123	ANW_148	0.250796
PSW_124	ANW_148	0.098655
PSW_125	ANW_148	0.25716
PSW_126	ANW_148	0.390616
PSW_127	ANW_148	0.352171
PSW_128	ANW_148	0.059089
RED_031	ANW_148	0.219745
RED_033	ANW_148	0.210081
SOC_084	ANW_148	0.121065
SOC_085	ANW_148	7.1e-05
SOC_086	ANW_148	0.241455
SOC_087	ANW_148	0.195844
ANE_004	ANW_149	0.180081
ANE_150	ANW_149	0.277371
ANE_151	ANW_149	0.320107
ANE_152	ANW_149	0.318459
ANE_155	ANW_149	0.218583
ANW_143	ANW_149	0.147338
ANW_144	ANW_149	0.060509
ANW_145	ANW_149	0.143453
ANW_146	ANW_149	0.337213
ANW_147	ANW_149	0.306909
ANW_148	ANW_149	0.411288
ARC_158	ANW_149	0.137356
ARC_163	ANW_149	0.148194
ARC_168	ANW_149	0.138134
ARC_173	ANW_149	0.069433
ARC_175	ANW_149	0.102055
ARC_178	ANW_149	0.163306
ARC_180	ANW_149	0.141624
ARC_188	ANW_149	0.213307
ARC_189	ANW_149	0.212977
ARC_191	ANW_149	0.063182
ARC_193	ANW_149	0.205027
ARC_194	ANW_149	0.147891
ARC_196	ANW_149	0.074344
ARC_201	ANW_149	0.17502
ARC_205	ANW_149	0.175361
ARC_206	ANW_149	0.230356
ARC_208	ANW_149	0.182931
ARC_209	ANW_149	0.24402
ARC_210	ANW_149	0.272932
ASE_066	ANW_149	0.212978
ASE_067	ANW_149	0.246481
ASE_068	ANW_149	0.046489
ASE_070	ANW_149	0.311287
ASE_071	ANW_149	0.406184
ASW_072	ANW_149	0.056327
ASW_076	ANW_149	0.390151
ASW_078	ANW_149	0.21166
ASW_081	ANW_149	0.313799
ASW_082	ANW_149	0.015147
ASW_083	ANW_149	0
ION_039	ANW_149	0.119396
ION_041	ANW_149	0.103164
ION_043	ANW_149	0.26509
ION_045	ANW_149	0.241636
ION_046	ANW_149	0.228321
ION_047	ANW_149	0.086236
ION_048	ANW_149	0.08077
IOS_051	ANW_149	0.290563
IOS_052	ANW_149	0.048617
IOS_053	ANW_149	0.227711
IOS_054	ANW_149	0.174121
IOS_058	ANW_149	0.241956
IOS_064	ANW_149	0.218979
IOS_065	ANW_149	0.233382
MED_006	ANW_149	0.115407
MED_007	ANW_149	0.023897
MED_008	ANW_149	0.032406
MED_011	ANW_149	0.001341
MED_018	ANW_149	0.27489
MED_019	ANW_149	0.286669
MED_020	ANW_149	0.067585
MED_022	ANW_149	0.232231
MED_023	ANW_149	0.280765
MED_024	ANW_149	0.249273
MED_025	ANW_149	0.214618
MED_026	ANW_149	0.205451
MED_030	ANW_149	0.27198
PON_109	ANW_149	0.257648
PON_129	ANW_149	0.23875
PON_131	ANW_149	0.217405
PON_132	ANW_149	0.361451
PON_133	ANW_149	0.193081
PON_135	ANW_149	0.177731
PON_136	ANW_149	0.233326
PON_137	ANW_149	0.185797
PON_138	ANW_149	0.015428
PON_139	ANW_149	0.168761
PON_140	ANW_149	0.198284
PSE_090	ANW_149	0.148237
PSE_091	ANW_149	0.277095
PSE_092	ANW_149	0.175493
PSE_093	ANW_149	0.119963
PSE_094	ANW_149	0.301014
PSE_095	ANW_149	0.219487
PSE_096	ANW_149	0.308722
PSE_098	ANW_149	0.14205
PSE_099	ANW_149	0.197909
PSE_100	ANW_149	0.210362
PSE_102	ANW_149	0.30645
PSE_106	ANW_149	0.251279
PSE_110	ANW_149	0.216626
PSE_111	ANW_149	0.332318
PSW_112	ANW_149	0.259839
PSW_122	ANW_149	0.313218
PSW_123	ANW_149	0.234597
PSW_124	ANW_149	0.107829
PSW_125	ANW_149	0.268825
PSW_126	ANW_149	0.307255
PSW_127	ANW_149	0.348189
PSW_128	ANW_149	0.06666
RED_031	ANW_149	0.19657
RED_033	ANW_149	0.188582
SOC_084	ANW_149	0.10543
SOC_085	ANW_149	9.2e-05
SOC_086	ANW_149	0.221534
SOC_087	ANW_149	0.17493
ANE_004	ARC_158	0.061135
ANE_150	ARC_158	0.084914
ANE_151	ARC_158	0.107169
ANE_152	ARC_158	0.113888
ANE_155	ARC_158	0.081949
ANW_143	ARC_158	0.091071
ANW_144	ARC_158	0.043598
ANW_145	ARC_158	0.04534
ANW_146	ARC_158	0.105716
ANW_147	ARC_158	0.092881
ANW_148	ARC_158	0.12744
ANW_149	ARC_158	0.137356
ARC_163	ARC_158	0.179393
ARC_168	ARC_158	0.13024
ARC_173	ARC_158	0.100387
ARC_175	ARC_158	0.118557
ARC_178	ARC_158	0.151563
ARC_180	ARC_158	0.13685
ARC_188	ARC_158	0.147051
ARC_189	ARC_158	0.205794
ARC_191	ARC_158	0.112886
ARC_193	ARC_158	0.136305
ARC_194	ARC_158	0.167098
ARC_196	ARC_158	0.069954
ARC_201	ARC_158	0.133874
ARC_205	ARC_158	0.133422
ARC_206	ARC_158	0.114657
ARC_208	ARC_158	0.121374
ARC_209	ARC_158	0.149801
ARC_210	ARC_158	0.165688
ASE_066	ARC_158	0.064977
ASE_067	ARC_158	0.102342
ASE_068	ARC_158	0.017099
ASE_070	ARC_158	0.096896
ASE_071	ARC_158	0.127346
ASW_072	ARC_158	0.037383
ASW_076	ARC_158	0.147313
ASW_078	ARC_158	0.100139
ASW_081	ARC_158	0.108672
ASW_082	ARC_158	0.011047
ASW_083	ARC_158	0
ION_039	ARC_158	0.075583
ION_041	ARC_158	0.033927
ION_043	ARC_158	0.096902
ION_045	ARC_158	0.098267
ION_046	ARC_158	0.100794
ION_047	ARC_158	0.050926
ION_048	ARC_158	0.053565
IOS_051	ARC_158	0.081808
IOS_052	ARC_158	0.042956
IOS_053	ARC_158	0.152252
IOS_054	ARC_158	0.051974
IOS_058	ARC_158	0.150203
IOS_064	ARC_158	0.115652
IOS_065	ARC_158	0.078133
MED_006	ARC_158	0.079157
MED_007	ARC_158	0.013349
MED_008	ARC_158	0.021461
MED_011	ARC_158	0.000522
MED_018	ARC_158	0.098148
MED_019	ARC_158	0.084755
MED_020	ARC_158	0.027062
MED_022	ARC_158	0.097303
MED_023	ARC_158	0.07953
MED_024	ARC_158	0.117746
MED_025	ARC_158	0.07178
MED_026	ARC_158	0.118484
MED_030	ARC_158	0.098464
PON_109	ARC_158	0.090545
PON_129	ARC_158	0.063548
PON_131	ARC_158	0.076474
PON_132	ARC_158	0.14077
PON_133	ARC_158	0.066897
PON_135	ARC_158	0.092137
PON_136	ARC_158	0.088616
PON_137	ARC_158	0.060377
PON_138	ARC_158	0.010085
PON_139	ARC_158	0.04855
PON_140	ARC_158	0.087872
PSE_090	ARC_158	0.050421
PSE_091	ARC_158	0.089284
PSE_092	ARC_158	0.059341
PSE_093	ARC_158	0.049828
PSE_094	ARC_158	0.124759
PSE_095	ARC_158	0.135618
PSE_096	ARC_158	0.129928
PSE_098	ARC_158	0.044955
PSE_099	ARC_158	0.101998
PSE_100	ARC_158	0.133263
PSE_102	ARC_158	0.11235
PSE_106	ARC_158	0.097989
PSE_110	ARC_158	0.07197
PSE_111	ARC_158	0.101188
PSW_112	ARC_158	0.092366
PSW_122	ARC_158	0.101788
PSW_123	ARC_158	0.084249
PSW_124	ARC_158	0.058363
PSW_125	ARC_158	0.092911
PSW_126	ARC_158	0.148889
PSW_127	ARC_158	0.118668
PSW_128	ARC_158	0.0455
RED_031	ARC_158	0.110695
RED_033	ARC_158	0.111812
SOC_084	ARC_158	0.061944
SOC_085	ARC_158	9.4e-05
SOC_086	ARC_158	0.130278
SOC_087	ARC_158	0.118638
ANE_004	ARC_163	0.061605
ANE_150	ARC_163	0.083684
ANE_151	ARC_163	0.11553
ANE_152	ARC_163	0.140091
ANE_155	ARC_163	0.105157
ANW_143	ARC_163	0.081606
ANW_144	ARC_163	0.032871
ANW_145	ARC_163	0.048494
ANW_146	ARC_163	0.114468
ANW_147	ARC_163	0.097327
ANW_148	ARC_163	0.145378
ANW_149	ARC_163	0.148194
ARC_158	ARC_163	0.179393
ARC_168	ARC_163	0.318088
ARC_173	ARC_163	0.284632
ARC_175	ARC_163	0.374377
ARC_178	ARC_163	0.32566
ARC_180	ARC_163	0.248146
ARC_188	ARC_163	0.30096
ARC_189	ARC_163	0.282009
ARC_191	ARC_163	0.238596
ARC_193	ARC_163	0.176506
ARC_194	ARC_163	0.288677
ARC_196	ARC_163	0.137412
ARC_201	ARC_163	0.184073
ARC_205	ARC_163	0.268011
ARC_206	ARC_163	0.179598
ARC_208	ARC_163	0.14498
ARC_209	ARC_163	0.21423
ARC_210	ARC_163	0.197879
ASE_066	ARC_163	0.0603
ASE_067	ARC_163	0.125921
ASE_068	ARC_163	0.024296
ASE_070	ARC_163	0.107577
ASE_071	ARC_163	0.143443
ASW_072	ARC_163	0.033989
ASW_076	ARC_163	0.15585
ASW_078	ARC_163	0.119267
ASW_081	ARC_163	0.120937
ASW_082	ARC_163	0.015104
ASW_083	ARC_163	0
ION_039	ARC_163	0.046661
ION_041	ARC_163	0.027915
ION_043	ARC_163	0.125635
ION_045	ARC_163	0.12068
ION_046	ARC_163	0.111399
ION_047	ARC_163	0.05794
ION_048	ARC_163	0.055921
IOS_051	ARC_163	0.089517
IOS_052	ARC_163	0.03522
IOS_053	ARC_163	0.171708
IOS_054	ARC_163	0.051537
IOS_058	ARC_163	0.16296
IOS_064	ARC_163	0.139339
IOS_065	ARC_163	0.062028
MED_006	ARC_163	0.080554
MED_007	ARC_163	0.015044
MED_008	ARC_163	0.023194
MED_011	ARC_163	0.000556
MED_018	ARC_163	0.105191
MED_019	ARC_163	0.092074
MED_020	ARC_163	0.032903
MED_022	ARC_163	0.095436
MED_023	ARC_163	0.09987
MED_024	ARC_163	0.12161
MED_025	ARC_163	0.066704
MED_026	ARC_163	0.121741
MED_030	ARC_163	0.103514
PON_109	ARC_163	0.089735
PON_129	ARC_163	0.060261
PON_131	ARC_163	0.070145
PON_132	ARC_163	0.161065
PON_133	ARC_163	0.087685
PON_135	ARC_163	0.088052
PON_136	ARC_163	0.0852
PON_137	ARC_163	0.052775
PON_138	ARC_163	0.010445
PON_139	ARC_163	0.044939
PON_140	ARC_163	0.10776
PSE_090	ARC_163	0.04885
PSE_091	ARC_163	0.119794
PSE_092	ARC_163	0.083296
PSE_093	ARC_163	0.041598
PSE_094	ARC_163	0.160571
PSE_095	ARC_163	0.130946
PSE_096	ARC_163	0.150158
PSE_098	ARC_163	0.048509
PSE_099	ARC_163	0.127071
PSE_100	ARC_163	0.157123
PSE_102	ARC_163	0.125532
PSE_106	ARC_163	0.102555
PSE_110	ARC_163	0.072002
PSE_111	ARC_163	0.116503
PSW_112	ARC_163	0.084093
PSW_122	ARC_163	0.125318
PSW_123	ARC_163	0.095236
PSW_124	ARC_163	0.049244
PSW_125	ARC_163	0.098715
PSW_126	ARC_163	0.172303
PSW_127	ARC_163	0.133624
PSW_128	ARC_163	0.040111
RED_031	ARC_163	0.117208
RED_033	ARC_163	0.116818
SOC_084	ARC_163	0.060261
SOC_085	ARC_163	7.6e-05
SOC_086	ARC_163	0.161385
SOC_087	ARC_163	0.156992
ANE_004	ARC_168	0.060094
ANE_150	ARC_168	0.081469
ANE_151	ARC_168	0.130106
ANE_152	ARC_168	0.136275
ANE_155	ARC_168	0.138402
ANW_143	ARC_168	0.055379
ANW_144	ARC_168	0.018925
ANW_145	ARC_168	0.050043
ANW_146	ARC_168	0.106826
ANW_147	ARC_168	0.101893
ANW_148	ARC_168	0.15795
ANW_149	ARC_168	0.138134
ARC_158	ARC_168	0.13024
ARC_163	ARC_168	0.318088
ARC_173	ARC_168	0.318988
ARC_175	ARC_168	0.367188
ARC_178	ARC_168	0.353869
ARC_180	ARC_168	0.201567
ARC_188	ARC_168	0.22528
ARC_189	ARC_168	0.20252
ARC_191	ARC_168	0.262736
ARC_193	ARC_168	0.167696
ARC_194	ARC_168	0.237054
ARC_196	ARC_168	0.127013
ARC_201	ARC_168	0.131043
ARC_205	ARC_168	0.268627
ARC_206	ARC_168	0.179498
ARC_208	ARC_168	0.128574
ARC_209	ARC_168	0.173533
ARC_210	ARC_168	0.178355
ASE_066	ARC_168	0.042932
ASE_067	ARC_168	0.104105
ASE_068	ARC_168	0.015195
ASE_070	ARC_168	0.098255
ASE_071	ARC_168	0.141636
ASW_072	ARC_168	0.028009
ASW_076	ARC_168	0.156103
ASW_078	ARC_168	0.127012
ASW_081	ARC_168	0.114262
ASW_082	ARC_168	0.009681
ASW_083	ARC_168	0
ION_039	ARC_168	0.02501
ION_041	ARC_168	0.021467
ION_043	ARC_168	0.124249
ION_045	ARC_168	0.10397
ION_046	ARC_168	0.103187
ION_047	ARC_168	0.071504
ION_048	ARC_168	0.058178
IOS_051	ARC_168	0.073597
IOS_052	ARC_168	0.018803
IOS_053	ARC_168	0.174513
IOS_054	ARC_168	0.043298
IOS_058	ARC_168	0.163244
IOS_064	ARC_168	0.145538
IOS_065	ARC_168	0.045884
MED_006	ARC_168	0.068598
MED_007	ARC_168	0.017344
MED_008	ARC_168	0.020315
MED_011	ARC_168	0.000619
MED_018	ARC_168	0.107175
MED_019	ARC_168	0.09034
MED_020	ARC_168	0.017622
MED_022	ARC_168	0.095532
MED_023	ARC_168	0.118626
MED_024	ARC_168	0.138819
MED_025	ARC_168	0.058463
MED_026	ARC_168	0.15324
MED_030	ARC_168	0.097022
PON_109	ARC_168	0.08721
PON_129	ARC_168	0.043805
PON_131	ARC_168	0.06574
PON_132	ARC_168	0.16724
PON_133	ARC_168	0.068802
PON_135	ARC_168	0.064512
PON_136	ARC_168	0.080392
PON_137	ARC_168	0.041573
PON_138	ARC_168	0.006855
PON_139	ARC_168	0.035743
PON_140	ARC_168	0.109585
PSE_090	ARC_168	0.045626
PSE_091	ARC_168	0.132649
PSE_092	ARC_168	0.068652
PSE_093	ARC_168	0.026587
PSE_094	ARC_168	0.17549
PSE_095	ARC_168	0.121542
PSE_096	ARC_168	0.165502
PSE_098	ARC_168	0.048404
PSE_099	ARC_168	0.148273
PSE_100	ARC_168	0.16778
PSE_102	ARC_168	0.123747
PSE_106	ARC_168	0.098179
PSE_110	ARC_168	0.064633
PSE_111	ARC_168	0.120055
PSW_112	ARC_168	0.070406
PSW_122	ARC_168	0.148424
PSW_123	ARC_168	0.108111
PSW_124	ARC_168	0.04285
PSW_125	ARC_168	0.092118
PSW_126	ARC_168	0.185639
PSW_127	ARC_168	0.137141
PSW_128	ARC_168	0.023967
RED_031	ARC_168	0.145724
RED_033	ARC_168	0.141762
SOC_084	ARC_168	0.06291
SOC_085	ARC_168	4.9e-05
SOC_086	ARC_168	0.159373
SOC_087	ARC_168	0.133582
ANE_004	ARC_173	0.035532
ANE_150	ARC_173	0.042347
ANE_151	ARC_173	0.069868
ANE_152	ARC_173	0.074535
ANE_155	ARC_173	0.057914
ANW_143	ARC_173	0.039029
ANW_144	ARC_173	0.009349
ANW_145	ARC_173	0.020883
ANW_146	ARC_173	0.062085
ANW_147	ARC_173	0.053481
ANW_148	ARC_173	0.081687
ANW_149	ARC_173	0.069433
ARC_158	ARC_173	0.100387
ARC_163	ARC_173	0.284632
ARC_168	ARC_173	0.318988
ARC_175	ARC_173	0.446568
ARC_178	ARC_173	0.413427
ARC_180	ARC_173	0.306127
ARC_188	ARC_173	0.27503
ARC_189	ARC_173	0.247221
ARC_191	ARC_173	0.292086
ARC_193	ARC_173	0.19007
ARC_194	ARC_173	0.207636
ARC_196	ARC_173	0.16002
ARC_201	ARC_173	0.125902
ARC_205	ARC_173	0.292814
ARC_206	ARC_173	0.134875
ARC_208	ARC_173	0.108694
ARC_209	ARC_173	0.202977
ARC_210	ARC_173	0.1495
ASE_066	ARC_173	0.013113
ASE_067	ARC_173	0.054057
ASE_068	ARC_173	0.003739
ASE_070	ARC_173	0.064803
ASE_071	ARC_173	0.078844
ASW_072	ARC_173	0.022348
ASW_076	ARC_173	0.090226
ASW_078	ARC_173	0.081001
ASW_081	ARC_173	0.061488
ASW_082	ARC_173	0.00614
ASW_083	ARC_173	0
ION_039	ARC_173	0.006198
ION_041	ARC_173	0.007226
ION_043	ARC_173	0.081755
ION_045	ARC_173	0.065444
ION_046	ARC_173	0.071584
ION_047	ARC_173	0.067702
ION_048	ARC_173	0.056663
IOS_051	ARC_173	0.048175
IOS_052	ARC_173	0.010623
IOS_053	ARC_173	0.125862
IOS_054	ARC_173	0.028244
IOS_058	ARC_173	0.122378
IOS_064	ARC_173	0.093569
IOS_065	ARC_173	0.019294
MED_006	ARC_173	0.050695
MED_007	ARC_173	0.023859
MED_008	ARC_173	0.027424
MED_011	ARC_173	0.000748
MED_018	ARC_173	0.067877
MED_019	ARC_173	0.050303
MED_020	ARC_173	0.007023
MED_022	ARC_173	0.054546
MED_023	ARC_173	0.057503
MED_024	ARC_173	0.071998
MED_025	ARC_173	0.032432
MED_026	ARC_173	0.085262
MED_030	ARC_173	0.06291
PON_109	ARC_173	0.04943
PON_129	ARC_173	0.019246
PON_131	ARC_173	0.03658
PON_132	ARC_173	0.096255
PON_133	ARC_173	0.044749
PON_135	ARC_173	0.056083
PON_136	ARC_173	0.047898
PON_137	ARC_173	0.01868
PON_138	ARC_173	0.005063
PON_139	ARC_173	0.018457
PON_140	ARC_173	0.07527
PSE_090	ARC_173	0.013641
PSE_091	ARC_173	0.071508
PSE_092	ARC_173	0.046883
PSE_093	ARC_173	0.010332
PSE_094	ARC_173	0.095295
PSE_095	ARC_173	0.094459
PSE_096	ARC_173	0.093297
PSE_098	ARC_173	0.03011
PSE_099	ARC_173	0.099862
PSE_100	ARC_173	0.129352
PSE_102	ARC_173	0.068894
PSE_106	ARC_173	0.060914
PSE_110	ARC_173	0.035695
PSE_111	ARC_173	0.074614
PSW_112	ARC_173	0.036603
PSW_122	ARC_173	0.092144
PSW_123	ARC_173	0.069836
PSW_124	ARC_173	0.038782
PSW_125	ARC_173	0.060595
PSW_126	ARC_173	0.116719
PSW_127	ARC_173	0.085356
PSW_128	ARC_173	0.015359
RED_031	ARC_173	0.08609
RED_033	ARC_173	0.084364
SOC_084	ARC_173	0.033193
SOC_085	ARC_173	3.8e-05
SOC_086	ARC_173	0.121627
SOC_087	ARC_173	0.1353
ANE_004	ARC_175	0.042182
ANE_150	ARC_175	0.052501
ANE_151	ARC_175	0.084743
ANE_152	ARC_175	0.114458
ANE_155	ARC_175	0.09878
ANW_143	ARC_175	0.057046
ANW_144	ARC_175	0.018055
ANW_145	ARC_175	0.033362
ANW_146	ARC_175	0.073852
ANW_147	ARC_175	0.068887
ANW_148	ARC_175	0.112511
ANW_149	ARC_175	0.102055
ARC_158	ARC_175	0.118557
ARC_163	ARC_175	0.374377
ARC_168	ARC_175	0.367188
ARC_173	ARC_175	0.446568
ARC_178	ARC_175	0.417776
ARC_180	ARC_175	0.264442
ARC_188	ARC_175	0.328956
ARC_189	ARC_175	0.281842
ARC_191	ARC_175	0.309117
ARC_193	ARC_175	0.154889
ARC_194	ARC_175	0.269314
ARC_196	ARC_175	0.180957
ARC_201	ARC_175	0.139451
ARC_205	ARC_175	0.310145
ARC_206	ARC_175	0.191846
ARC_208	ARC_175	0.127953
ARC_209	ARC_175	0.220087
ARC_210	ARC_175	0.1946
ASE_066	ARC_175	0.027577
ASE_067	ARC_175	0.088814
ASE_068	ARC_175	0.010472
ASE_070	ARC_175	0.07929
ASE_071	ARC_175	0.104242
ASW_072	ARC_175	0.029915
ASW_076	ARC_175	0.109432
ASW_078	ARC_175	0.098838
ASW_081	ARC_175	0.096642
ASW_082	ARC_175	0.010372
ASW_083	ARC_175	0
ION_039	ARC_175	0.021621
ION_041	ARC_175	0.012694
ION_043	ARC_175	0.100486
ION_045	ARC_175	0.09037
ION_046	ARC_175	0.089002
ION_047	ARC_175	0.064142
ION_048	ARC_175	0.051829
IOS_051	ARC_175	0.060867
IOS_052	ARC_175	0.018291
IOS_053	ARC_175	0.140827
IOS_054	ARC_175	0.033545
IOS_058	ARC_175	0.127704
IOS_064	ARC_175	0.112858
IOS_065	ARC_175	0.031598
MED_006	ARC_175	0.067142
MED_007	ARC_175	0.014714
MED_008	ARC_175	0.018997
MED_011	ARC_175	0.00037
MED_018	ARC_175	0.07425
MED_019	ARC_175	0.063932
MED_020	ARC_175	0.015124
MED_022	ARC_175	0.066352
MED_023	ARC_175	0.079944
MED_024	ARC_175	0.094867
MED_025	ARC_175	0.044382
MED_026	ARC_175	0.108783
MED_030	ARC_175	0.068905
PON_109	ARC_175	0.063402
PON_129	ARC_175	0.031925
PON_131	ARC_175	0.050242
PON_132	ARC_175	0.118866
PON_133	ARC_175	0.060919
PON_135	ARC_175	0.051332
PON_136	ARC_175	0.059689
PON_137	ARC_175	0.030011
PON_138	ARC_175	0.008859
PON_139	ARC_175	0.026393
PON_140	ARC_175	0.090722
PSE_090	ARC_175	0.02409
PSE_091	ARC_175	0.095188
PSE_092	ARC_175	0.060595
PSE_093	ARC_175	0.020816
PSE_094	ARC_175	0.139813
PSE_095	ARC_175	0.098658
PSE_096	ARC_175	0.118179
PSE_098	ARC_175	0.034643
PSE_099	ARC_175	0.117022
PSE_100	ARC_175	0.141034
PSE_102	ARC_175	0.105429
PSE_106	ARC_175	0.072071
PSE_110	ARC_175	0.049222
PSE_111	ARC_175	0.092888
PSW_112	ARC_175	0.058919
PSW_122	ARC_175	0.119694
PSW_123	ARC_175	0.077204
PSW_124	ARC_175	0.036142
PSW_125	ARC_175	0.073655
PSW_126	ARC_175	0.145941
PSW_127	ARC_175	0.107216
PSW_128	ARC_175	0.022334
RED_031	ARC_175	0.117033
RED_033	ARC_175	0.119882
SOC_084	ARC_175	0.049669
SOC_085	ARC_175	5.4e-05
SOC_086	ARC_175	0.152201
SOC_087	ARC_175	0.124038
ANE_004	ARC_178	0.111256
ANE_150	ARC_178	0.135145
ANE_151	ARC_178	0.159927
ANE_152	ARC_178	0.133129
ANE_155	ARC_178	0.118494
ANW_143	ARC_178	0.046773
ANW_144	ARC_178	0.041768
ANW_145	ARC_178	0.081851
ANW_146	ARC_178	0.161857
ANW_147	ARC_178	0.141119
ANW_148	ARC_178	0.147676
ANW_149	ARC_178	0.163306
ARC_158	ARC_178	0.151563
ARC_163	ARC_178	0.32566
ARC_168	ARC_178	0.353869
ARC_173	ARC_178	0.413427
ARC_175	ARC_178	0.417776
ARC_180	ARC_178	0.251926
ARC_188	ARC_178	0.314026
ARC_189	ARC_178	0.2947
ARC_191	ARC_178	0.294347
ARC_193	ARC_178	0.253338
ARC_194	ARC_178	0.315989
ARC_196	ARC_178	0.15141
ARC_201	ARC_178	0.227374
ARC_205	ARC_178	0.297419
ARC_206	ARC_178	0.199318
ARC_208	ARC_178	0.203287
ARC_209	ARC_178	0.266282
ARC_210	ARC_178	0.255412
ASE_066	ARC_178	0.102456
ASE_067	ARC_178	0.102871
ASE_068	ARC_178	0.054469
ASE_070	ARC_178	0.162596
ASE_071	ARC_178	0.160624
ASW_072	ARC_178	0.020915
ASW_076	ARC_178	0.165531
ASW_078	ARC_178	0.117172
ASW_081	ARC_178	0.138422
ASW_082	ARC_178	0.005743
ASW_083	ARC_178	0
ION_039	ARC_178	0.045469
ION_041	ARC_178	0.06857
ION_043	ARC_178	0.141065
ION_045	ARC_178	0.138393
ION_046	ARC_178	0.139287
ION_047	ARC_178	0.062983
ION_048	ARC_178	0.061323
IOS_051	ARC_178	0.109963
IOS_052	ARC_178	0.021482
IOS_053	ARC_178	0.147899
IOS_054	ARC_178	0.103708
IOS_058	ARC_178	0.136563
IOS_064	ARC_178	0.111889
IOS_065	ARC_178	0.116821
MED_006	ARC_178	0.069097
MED_007	ARC_178	0.022922
MED_008	ARC_178	0.029192
MED_011	ARC_178	0.00124
MED_018	ARC_178	0.152891
MED_019	ARC_178	0.134584
MED_020	ARC_178	0.050421
MED_022	ARC_178	0.158224
MED_023	ARC_178	0.149031
MED_024	ARC_178	0.131032
MED_025	ARC_178	0.125035
MED_026	ARC_178	0.115549
MED_030	ARC_178	0.154048
PON_109	ARC_178	0.142571
PON_129	ARC_178	0.083141
PON_131	ARC_178	0.128058
PON_132	ARC_178	0.165171
PON_133	ARC_178	0.118067
PON_135	ARC_178	0.145719
PON_136	ARC_178	0.141796
PON_137	ARC_178	0.105128
PON_138	ARC_178	0.007236
PON_139	ARC_178	0.096678
PON_140	ARC_178	0.118438
PSE_090	ARC_178	0.088961
PSE_091	ARC_178	0.129687
PSE_092	ARC_178	0.113701
PSE_093	ARC_178	0.096366
PSE_094	ARC_178	0.132394
PSE_095	ARC_178	0.149153
PSE_096	ARC_178	0.14606
PSE_098	ARC_178	0.067536
PSE_099	ARC_178	0.099646
PSE_100	ARC_178	0.131117
PSE_102	ARC_178	0.188283
PSE_106	ARC_178	0.154328
PSE_110	ARC_178	0.130308
PSE_111	ARC_178	0.162942
PSW_112	ARC_178	0.148832
PSW_122	ARC_178	0.152929
PSW_123	ARC_178	0.15268
PSW_124	ARC_178	0.07464
PSW_125	ARC_178	0.156903
PSW_126	ARC_178	0.162848
PSW_127	ARC_178	0.170331
PSW_128	ARC_178	0.029383
RED_031	ARC_178	0.103405
RED_033	ARC_178	0.102721
SOC_084	ARC_178	0.050716
SOC_085	ARC_178	3.4e-05
SOC_086	ARC_178	0.138893
SOC_087	ARC_178	0.164396
ANE_004	ARC_180	0.059602
ANE_150	ARC_180	0.087201
ANE_151	ARC_180	0.129902
ANE_152	ARC_180	0.133722
ANE_155	ARC_180	0.114063
ANW_143	ARC_180	0.056092
ANW_144	ARC_180	0.028516
ANW_145	ARC_180	0.045632
ANW_146	ARC_180	0.120711
ANW_147	ARC_180	0.108615
ANW_148	ARC_180	0.149506
ANW_149	ARC_180	0.141624
ARC_158	ARC_180	0.13685
ARC_163	ARC_180	0.248146
ARC_168	ARC_180	0.201567
ARC_173	ARC_180	0.306127
ARC_175	ARC_180	0.264442
ARC_178	ARC_180	0.251926
ARC_188	ARC_180	0.261776
ARC_189	ARC_180	0.340467
ARC_191	ARC_180	0.196123
ARC_193	ARC_180	0.293473
ARC_194	ARC_180	0.345192
ARC_196	ARC_180	0.203859
ARC_201	ARC_180	0.17943
ARC_205	ARC_180	0.257682
ARC_206	ARC_180	0.180557
ARC_208	ARC_180	0.183946
ARC_209	ARC_180	0.275826
ARC_210	ARC_180	0.23439
ASE_066	ARC_180	0.048713
ASE_067	ARC_180	0.101015
ASE_068	ARC_180	0.021904
ASE_070	ARC_180	0.111842
ASE_071	ARC_180	0.149682
ASW_072	ARC_180	0.027854
ASW_076	ARC_180	0.166801
ASW_078	ARC_180	0.144813
ASW_081	ARC_180	0.117624
ASW_082	ARC_180	0.007994
ASW_083	ARC_180	0
ION_039	ARC_180	0.030115
ION_041	ARC_180	0.028272
ION_043	ARC_180	0.130327
ION_045	ARC_180	0.11153
ION_046	ARC_180	0.115832
ION_047	ARC_180	0.07004
ION_048	ARC_180	0.062471
IOS_051	ARC_180	0.080594
IOS_052	ARC_180	0.023379
IOS_053	ARC_180	0.190041
IOS_054	ARC_180	0.051995
IOS_058	ARC_180	0.191019
IOS_064	ARC_180	0.146415
IOS_065	ARC_180	0.055219
MED_006	ARC_180	0.072134
MED_007	ARC_180	0.017219
MED_008	ARC_180	0.020942
MED_011	ARC_180	0.001495
MED_018	ARC_180	0.121279
MED_019	ARC_180	0.097666
MED_020	ARC_180	0.028064
MED_022	ARC_180	0.108948
MED_023	ARC_180	0.110072
MED_024	ARC_180	0.127249
MED_025	ARC_180	0.068305
MED_026	ARC_180	0.131655
MED_030	ARC_180	0.108429
PON_109	ARC_180	0.097968
PON_129	ARC_180	0.051903
PON_131	ARC_180	0.074407
PON_132	ARC_180	0.175367
PON_133	ARC_180	0.09018
[truncated: 9,557 more rows]

## Sheet: Supplementary Data S6
from	to	similarity
ANE_151	ANE_150	0.752262
ANE_152	ANE_150	0.560931
ANW_141	ANE_150	0.51106
ANW_142	ANE_150	0.627219
ANW_143	ANE_150	0.622293
ANW_144	ANE_150	0.685219
ANW_145	ANE_150	0.562758
ANW_146	ANE_150	0.723344
ANW_147	ANE_150	0.771933
ANW_148	ANE_150	0.728294
ANW_149	ANE_150	0.738083
ARC_168	ANE_150	0.327369
ARC_173	ANE_150	0.248915
ARC_175	ANE_150	0.494094
ARC_180	ANE_150	0.182677
ARC_188	ANE_150	0.178299
ARC_189	ANE_150	0.134975
ARC_191	ANE_150	0.119439
ARC_193	ANE_150	0.147077
ARC_194	ANE_150	0.163218
ARC_196	ANE_150	0.148608
ARC_201	ANE_150	0.243162
ARC_205	ANE_150	0.129062
ASE_066	ANE_150	0.630315
ASE_067	ANE_150	0.563971
ASE_068	ANE_150	0.629548
ASE_070	ANE_150	0.735579
ASE_071	ANE_150	0.636859
ASW_072	ANE_150	0.653556
ASW_076	ANE_150	0.53162
ASW_078	ANE_150	0.527843
ASW_080	ANE_150	0.27065
ASW_081	ANE_150	0.430354
ASW_082	ANE_150	0.468213
ASW_083	ANE_150	0.272155
ION_036	ANE_150	0.454981
ION_038	ANE_150	0.172055
ION_039	ANE_150	0.459927
ION_041	ANE_150	0.323078
ION_042	ANE_150	0.462474
ION_043	ANE_150	0.171001
ION_045	ANE_150	0.380489
ION_046	ANE_150	0.357207
ION_047	ANE_150	0.342255
IOS_049	ANE_150	0.386741
IOS_050	ANE_150	0.450877
IOS_051	ANE_150	0.598125
IOS_052	ANE_150	0.542055
IOS_053	ANE_150	0.407994
IOS_054	ANE_150	0.331143
IOS_057	ANE_150	0.483013
IOS_058	ANE_150	0.555781
IOS_062	ANE_150	0.508196
IOS_064	ANE_150	0.576235
IOS_065	ANE_150	0.618107
MED_007	ANE_150	0.123134
MED_008	ANE_150	0.222601
MED_010	ANE_150	0.446577
MED_011	ANE_150	0.337445
MED_012	ANE_150	0.609293
MED_014	ANE_150	0.679346
MED_017	ANE_150	0.653968
MED_018	ANE_150	0.632961
MED_019	ANE_150	0.26755
MED_020	ANE_150	0.592672
MED_021	ANE_150	0.705261
MED_022	ANE_150	0.499353
MED_023	ANE_150	0.549193
MED_024	ANE_150	0.597178
MED_025	ANE_150	0.55863
MED_026	ANE_150	0.670503
MED_030	ANE_150	0.590638
PON_109	ANE_150	0.531735
PON_129	ANE_150	0.577694
PON_130	ANE_150	0.542129
PON_131	ANE_150	0.546077
PON_132	ANE_150	0.554121
PON_133	ANE_150	0.414129
PON_135	ANE_150	0.470843
PON_136	ANE_150	0.497018
PON_137	ANE_150	0.489871
PON_138	ANE_150	0.554266
PON_139	ANE_150	0.518617
PON_140	ANE_150	0.347937
PSE_090	ANE_150	0.555341
PSE_091	ANE_150	0.390639
PSE_092	ANE_150	0.415922
PSE_093	ANE_150	0.257067
PSE_094	ANE_150	0.116677
PSE_095	ANE_150	0.514219
PSE_096	ANE_150	0.574146
PSE_097	ANE_150	0.590574
PSE_098	ANE_150	0.585716
PSE_099	ANE_150	0.58941
PSE_100	ANE_150	0.512406
PSE_102	ANE_150	0.451863
PSE_106	ANE_150	0.578898
PSE_110	ANE_150	0.595438
PSE_111	ANE_150	0.605563
PSW_112	ANE_150	0.326824
PSW_113	ANE_150	0.403133
PSW_114	ANE_150	0.440433
PSW_115	ANE_150	0.483308
PSW_116	ANE_150	0.477664
PSW_117	ANE_150	0.501208
PSW_118	ANE_150	0.382843
PSW_119	ANE_150	0.113326
PSW_120	ANE_150	0.095436
PSW_121	ANE_150	0.633741
PSW_122	ANE_150	0.472556
PSW_123	ANE_150	0.480774
PSW_124	ANE_150	0.489556
PSW_125	ANE_150	0.517533
PSW_126	ANE_150	0.464964
PSW_127	ANE_150	0.414039
PSW_128	ANE_150	0.542344
RED_031	ANE_150	0.40223
RED_032	ANE_150	0.512402
RED_033	ANE_150	0.393679
RED_034	ANE_150	0.514649
SOC_084	ANE_150	0.454535
SOC_085	ANE_150	0.044371
SOC_086	ANE_150	0.084863
SOC_087	ANE_150	0.035862
SOC_088	ANE_150	0.057553
SOC_089	ANE_150	0.468062
ANE_150	ANE_151	0.752262
ANE_152	ANE_151	0.452353
ANW_141	ANE_151	0.554122
ANW_142	ANE_151	0.643567
ANW_143	ANE_151	0.708359
ANW_144	ANE_151	0.714884
ANW_145	ANE_151	0.446628
ANW_146	ANE_151	0.626899
ANW_147	ANE_151	0.655617
ANW_148	ANE_151	0.626414
ANW_149	ANE_151	0.664688
ARC_168	ANE_151	0.300311
ARC_173	ANE_151	0.263369
ARC_175	ANE_151	0.381662
ARC_180	ANE_151	0.19292
ARC_188	ANE_151	0.183042
ARC_189	ANE_151	0.14059
ARC_191	ANE_151	0.121523
ARC_193	ANE_151	0.161744
ARC_194	ANE_151	0.176899
ARC_196	ANE_151	0.156253
ARC_201	ANE_151	0.270177
ARC_205	ANE_151	0.143037
ASE_066	ANE_151	0.506484
ASE_067	ANE_151	0.460577
ASE_068	ANE_151	0.518882
ASE_070	ANE_151	0.685811
ASE_071	ANE_151	0.72933
ASW_072	ANE_151	0.678638
ASW_076	ANE_151	0.56562
ASW_078	ANE_151	0.566841
ASW_080	ANE_151	0.283927
ASW_081	ANE_151	0.424583
ASW_082	ANE_151	0.367877
ASW_083	ANE_151	0.295031
ION_036	ANE_151	0.503732
ION_038	ANE_151	0.188169
ION_039	ANE_151	0.537124
ION_041	ANE_151	0.356118
ION_042	ANE_151	0.513285
ION_043	ANE_151	0.193992
ION_045	ANE_151	0.407008
ION_046	ANE_151	0.38926
ION_047	ANE_151	0.370592
IOS_049	ANE_151	0.422102
IOS_050	ANE_151	0.472962
IOS_051	ANE_151	0.670301
IOS_052	ANE_151	0.571954
IOS_053	ANE_151	0.453286
IOS_054	ANE_151	0.363904
IOS_057	ANE_151	0.521931
IOS_058	ANE_151	0.613334
IOS_062	ANE_151	0.563004
IOS_064	ANE_151	0.615732
IOS_065	ANE_151	0.656697
MED_007	ANE_151	0.145769
MED_008	ANE_151	0.246502
MED_010	ANE_151	0.487903
MED_011	ANE_151	0.353723
MED_012	ANE_151	0.652973
MED_014	ANE_151	0.680482
MED_017	ANE_151	0.742587
MED_018	ANE_151	0.696305
MED_019	ANE_151	0.27758
MED_020	ANE_151	0.612097
MED_021	ANE_151	0.757058
MED_022	ANE_151	0.530055
MED_023	ANE_151	0.568319
MED_024	ANE_151	0.596713
MED_025	ANE_151	0.589912
MED_026	ANE_151	0.704919
MED_030	ANE_151	0.634221
PON_109	ANE_151	0.555707
PON_129	ANE_151	0.626788
PON_130	ANE_151	0.586559
PON_131	ANE_151	0.58875
PON_132	ANE_151	0.585565
PON_133	ANE_151	0.47475
PON_135	ANE_151	0.521111
PON_136	ANE_151	0.547926
PON_137	ANE_151	0.555425
PON_138	ANE_151	0.623833
PON_139	ANE_151	0.524133
PON_140	ANE_151	0.382244
PSE_090	ANE_151	0.465907
PSE_091	ANE_151	0.424849
PSE_092	ANE_151	0.445228
PSE_093	ANE_151	0.284712
PSE_094	ANE_151	0.141955
PSE_095	ANE_151	0.519498
PSE_096	ANE_151	0.59893
PSE_097	ANE_151	0.571153
PSE_098	ANE_151	0.550517
PSE_099	ANE_151	0.583946
PSE_100	ANE_151	0.575692
PSE_102	ANE_151	0.487767
PSE_106	ANE_151	0.614422
PSE_110	ANE_151	0.639898
PSE_111	ANE_151	0.63132
PSW_112	ANE_151	0.336836
PSW_113	ANE_151	0.447154
PSW_114	ANE_151	0.405919
PSW_115	ANE_151	0.474895
PSW_116	ANE_151	0.44444
PSW_117	ANE_151	0.453785
PSW_118	ANE_151	0.379694
PSW_119	ANE_151	0.125479
PSW_120	ANE_151	0.108237
PSW_121	ANE_151	0.613273
PSW_122	ANE_151	0.527087
PSW_123	ANE_151	0.539496
PSW_124	ANE_151	0.531276
PSW_125	ANE_151	0.566415
PSW_126	ANE_151	0.503001
PSW_127	ANE_151	0.434449
PSW_128	ANE_151	0.604353
RED_031	ANE_151	0.424244
RED_032	ANE_151	0.565005
RED_033	ANE_151	0.416723
RED_034	ANE_151	0.552128
SOC_084	ANE_151	0.347923
SOC_085	ANE_151	0.051588
SOC_086	ANE_151	0.094687
SOC_087	ANE_151	0.043514
SOC_088	ANE_151	0.061925
SOC_089	ANE_151	0.353377
ANE_150	ANE_152	0.560931
ANE_151	ANE_152	0.452353
ANW_141	ANE_152	0.396927
ANW_142	ANE_152	0.393655
ANW_143	ANE_152	0.360739
ANW_144	ANE_152	0.39753
ANW_145	ANE_152	0.801977
ANW_146	ANE_152	0.551698
ANW_147	ANE_152	0.567934
ANW_148	ANE_152	0.559325
ANW_149	ANE_152	0.498207
ARC_168	ANE_152	0.364213
ARC_173	ANE_152	0.217346
ARC_175	ANE_152	0.581357
ARC_180	ANE_152	0.179175
ARC_188	ANE_152	0.178082
ARC_189	ANE_152	0.119584
ARC_191	ANE_152	0.100978
ARC_193	ANE_152	0.13904
ARC_194	ANE_152	0.144288
ARC_196	ANE_152	0.138282
ARC_201	ANE_152	0.17124
ARC_205	ANE_152	0.138585
ASE_066	ANE_152	0.777473
ASE_067	ANE_152	0.609166
ASE_068	ANE_152	0.71181
ASE_070	ANE_152	0.488126
ASE_071	ANE_152	0.404505
ASW_072	ANE_152	0.449419
ASW_076	ANE_152	0.361965
ASW_078	ANE_152	0.365608
ASW_080	ANE_152	0.282066
ASW_081	ANE_152	0.407289
ASW_082	ANE_152	0.587989
ASW_083	ANE_152	0.229325
ION_036	ANE_152	0.324911
ION_038	ANE_152	0.104694
ION_039	ANE_152	0.305944
ION_041	ANE_152	0.240037
ION_042	ANE_152	0.345498
ION_043	ANE_152	0.148748
ION_045	ANE_152	0.302373
ION_046	ANE_152	0.284282
ION_047	ANE_152	0.279624
IOS_049	ANE_152	0.324177
IOS_050	ANE_152	0.363973
IOS_051	ANE_152	0.387974
IOS_052	ANE_152	0.381994
IOS_053	ANE_152	0.332208
IOS_054	ANE_152	0.287789
IOS_057	ANE_152	0.344169
IOS_058	ANE_152	0.384703
IOS_062	ANE_152	0.346351
IOS_064	ANE_152	0.394187
IOS_065	ANE_152	0.422662
MED_007	ANE_152	0.103078
MED_008	ANE_152	0.151242
MED_010	ANE_152	0.299221
MED_011	ANE_152	0.314696
MED_012	ANE_152	0.41871
MED_014	ANE_152	0.461346
MED_017	ANE_152	0.368805
MED_018	ANE_152	0.362252
MED_019	ANE_152	0.155606
MED_020	ANE_152	0.371567
MED_021	ANE_152	0.413693
MED_022	ANE_152	0.43251
MED_023	ANE_152	0.425601
MED_024	ANE_152	0.489461
MED_025	ANE_152	0.361627
MED_026	ANE_152	0.450894
MED_030	ANE_152	0.401863
PON_109	ANE_152	0.394874
PON_129	ANE_152	0.388486
PON_130	ANE_152	0.396322
PON_131	ANE_152	0.373118
PON_132	ANE_152	0.392802
PON_133	ANE_152	0.357712
PON_135	ANE_152	0.372322
PON_136	ANE_152	0.31754
PON_137	ANE_152	0.356551
PON_138	ANE_152	0.3656
PON_139	ANE_152	0.399708
PON_140	ANE_152	0.304052
PSE_090	ANE_152	0.675027
PSE_091	ANE_152	0.353207
PSE_092	ANE_152	0.417522
PSE_093	ANE_152	0.165382
PSE_094	ANE_152	0.143829
PSE_095	ANE_152	0.408262
PSE_096	ANE_152	0.425308
PSE_097	ANE_152	0.454507
PSE_098	ANE_152	0.470194
PSE_099	ANE_152	0.430825
PSE_100	ANE_152	0.373364
PSE_102	ANE_152	0.343333
PSE_106	ANE_152	0.399051
PSE_110	ANE_152	0.420598
PSE_111	ANE_152	0.416478
PSW_112	ANE_152	0.262596
PSW_113	ANE_152	0.353151
PSW_114	ANE_152	0.447862
PSW_115	ANE_152	0.43248
PSW_116	ANE_152	0.487545
PSW_117	ANE_152	0.473287
PSW_118	ANE_152	0.381208
PSW_119	ANE_152	0.103587
PSW_120	ANE_152	0.088498
PSW_121	ANE_152	0.412341
PSW_122	ANE_152	0.331833
PSW_123	ANE_152	0.343093
PSW_124	ANE_152	0.319103
PSW_125	ANE_152	0.382912
PSW_126	ANE_152	0.356497
PSW_127	ANE_152	0.340602
PSW_128	ANE_152	0.325312
RED_031	ANE_152	0.326009
RED_032	ANE_152	0.36472
RED_033	ANE_152	0.318735
RED_034	ANE_152	0.400125
SOC_084	ANE_152	0.558367
SOC_085	ANE_152	0.048492
SOC_086	ANE_152	0.084368
SOC_087	ANE_152	0.040367
SOC_088	ANE_152	0.061153
SOC_089	ANE_152	0.538344
ANE_150	ANW_141	0.51106
ANE_151	ANW_141	0.554122
ANE_152	ANW_141	0.396927
ANW_142	ANW_141	0.568568
ANW_143	ANW_141	0.602773
ANW_144	ANW_141	0.600705
ANW_145	ANW_141	0.342823
ANW_146	ANW_141	0.473903
ANW_147	ANW_141	0.507341
ANW_148	ANW_141	0.505481
ANW_149	ANW_141	0.508384
ARC_168	ANW_141	0.2316
ARC_173	ANW_141	0.232173
ARC_175	ANW_141	0.32015
ARC_180	ANW_141	0.162148
ARC_188	ANW_141	0.134742
ARC_189	ANW_141	0.123608
ARC_191	ANW_141	0.116496
ARC_193	ANW_141	0.153532
ARC_194	ANW_141	0.156665
ARC_196	ANW_141	0.138279
ARC_201	ANW_141	0.257007
ARC_205	ANW_141	0.112783
ASE_066	ANW_141	0.416972
ASE_067	ANW_141	0.384485
ASE_068	ANW_141	0.428232
ASE_070	ANW_141	0.589402
ASE_071	ANW_141	0.583798
ASW_072	ANW_141	0.558472
ASW_076	ANW_141	0.572164
ASW_078	ANW_141	0.513551
ASW_080	ANW_141	0.245503
ASW_081	ANW_141	0.355337
ASW_082	ANW_141	0.289159
ASW_083	ANW_141	0.258074
ION_036	ANW_141	0.447651
ION_038	ANW_141	0.134747
ION_039	ANW_141	0.43697
ION_041	ANW_141	0.34859
ION_042	ANW_141	0.524704
ION_043	ANW_141	0.21027
ION_045	ANW_141	0.430441
ION_046	ANW_141	0.41187
ION_047	ANW_141	0.405424
IOS_049	ANW_141	0.443092
IOS_050	ANW_141	0.453127
IOS_051	ANW_141	0.575377
IOS_052	ANW_141	0.590976
IOS_053	ANW_141	0.488364
IOS_054	ANW_141	0.398717
IOS_057	ANW_141	0.494189
IOS_058	ANW_141	0.600124
IOS_062	ANW_141	0.52165
IOS_064	ANW_141	0.606446
IOS_065	ANW_141	0.621004
MED_007	ANW_141	0.146642
MED_008	ANW_141	0.225445
MED_010	ANW_141	0.385815
MED_011	ANW_141	0.396429
MED_012	ANW_141	0.517673
MED_014	ANW_141	0.511275
MED_017	ANW_141	0.538035
MED_018	ANW_141	0.514008
MED_019	ANW_141	0.211776
MED_020	ANW_141	0.555109
MED_021	ANW_141	0.553059
MED_022	ANW_141	0.438125
MED_023	ANW_141	0.405111
MED_024	ANW_141	0.437135
MED_025	ANW_141	0.423664
MED_026	ANW_141	0.504954
MED_030	ANW_141	0.54022
PON_109	ANW_141	0.536169
PON_129	ANW_141	0.613898
PON_130	ANW_141	0.55958
PON_131	ANW_141	0.555554
PON_132	ANW_141	0.517399
PON_133	ANW_141	0.566378
PON_135	ANW_141	0.617219
PON_136	ANW_141	0.538473
PON_137	ANW_141	0.517072
PON_138	ANW_141	0.573402
PON_139	ANW_141	0.564172
PON_140	ANW_141	0.397179
PSE_090	ANW_141	0.506377
PSE_091	ANW_141	0.559321
PSE_092	ANW_141	0.595279
PSE_093	ANW_141	0.282407
PSE_094	ANW_141	0.143071
PSE_095	ANW_141	0.530192
PSE_096	ANW_141	0.537731
PSE_097	ANW_141	0.500361
PSE_098	ANW_141	0.459666
PSE_099	ANW_141	0.502633
PSE_100	ANW_141	0.585262
PSE_102	ANW_141	0.543549
PSE_106	ANW_141	0.599492
PSE_110	ANW_141	0.60357
PSE_111	ANW_141	0.574579
PSW_112	ANW_141	0.305045
PSW_113	ANW_141	0.51062
PSW_114	ANW_141	0.469102
PSW_115	ANW_141	0.460964
PSW_116	ANW_141	0.49676
PSW_117	ANW_141	0.522481
PSW_118	ANW_141	0.393772
PSW_119	ANW_141	0.126553
PSW_120	ANW_141	0.106913
PSW_121	ANW_141	0.54589
PSW_122	ANW_141	0.52211
PSW_123	ANW_141	0.53979
PSW_124	ANW_141	0.547138
PSW_125	ANW_141	0.554332
PSW_126	ANW_141	0.497784
PSW_127	ANW_141	0.452765
PSW_128	ANW_141	0.528629
RED_031	ANW_141	0.428891
RED_032	ANW_141	0.49323
RED_033	ANW_141	0.423594
RED_034	ANW_141	0.534015
SOC_084	ANW_141	0.270976
SOC_085	ANW_141	0.048213
SOC_086	ANW_141	0.09524
SOC_087	ANW_141	0.031171
SOC_088	ANW_141	0.045572
SOC_089	ANW_141	0.30922
ANE_150	ANW_142	0.627219
ANE_151	ANW_142	0.643567
ANE_152	ANW_142	0.393655
ANW_141	ANW_142	0.568568
ANW_143	ANW_142	0.758141
ANW_144	ANW_142	0.771649
ANW_145	ANW_142	0.377659
ANW_146	ANW_142	0.613991
ANW_147	ANW_142	0.644196
ANW_148	ANW_142	0.6685
ANW_149	ANW_142	0.631705
ARC_168	ANW_142	0.262624
ARC_173	ANW_142	0.246181
ARC_175	ANW_142	0.351001
ARC_180	ANW_142	0.181558
ARC_188	ANW_142	0.163357
ARC_189	ANW_142	0.141278
ARC_191	ANW_142	0.13049
ARC_193	ANW_142	0.164642
ARC_194	ANW_142	0.169371
ARC_196	ANW_142	0.15405
ARC_201	ANW_142	0.288393
ARC_205	ANW_142	0.139235
ASE_066	ANW_142	0.437497
ASE_067	ANW_142	0.419687
ASE_068	ANW_142	0.49197
ASE_070	ANW_142	0.683184
ASE_071	ANW_142	0.719208
ASW_072	ANW_142	0.735043
ASW_076	ANW_142	0.660424
ASW_078	ANW_142	0.678735
ASW_080	ANW_142	0.236998
ASW_081	ANW_142	0.359147
ASW_082	ANW_142	0.32945
ASW_083	ANW_142	0.287713
ION_036	ANW_142	0.506489
ION_038	ANW_142	0.173
ION_039	ANW_142	0.500064
ION_041	ANW_142	0.3791
ION_042	ANW_142	0.595477
ION_043	ANW_142	0.208148
ION_045	ANW_142	0.420282
ION_046	ANW_142	0.384669
ION_047	ANW_142	0.443601
IOS_049	ANW_142	0.428306
IOS_050	ANW_142	0.530956
IOS_051	ANW_142	0.746626
IOS_052	ANW_142	0.662145
IOS_053	ANW_142	0.480614
IOS_054	ANW_142	0.367862
IOS_057	ANW_142	0.57909
IOS_058	ANW_142	0.698711
IOS_062	ANW_142	0.674623
IOS_064	ANW_142	0.677907
IOS_065	ANW_142	0.696809
MED_007	ANW_142	0.139889
MED_008	ANW_142	0.222184
MED_010	ANW_142	0.430862
MED_011	ANW_142	0.355201
MED_012	ANW_142	0.546416
MED_014	ANW_142	0.612751
MED_017	ANW_142	0.601741
MED_018	ANW_142	0.587655
MED_019	ANW_142	0.259955
MED_020	ANW_142	0.597774
MED_021	ANW_142	0.644433
MED_022	ANW_142	0.433255
MED_023	ANW_142	0.448393
MED_024	ANW_142	0.485954
MED_025	ANW_142	0.522939
MED_026	ANW_142	0.601458
MED_030	ANW_142	0.629175
PON_109	ANW_142	0.602451
PON_129	ANW_142	0.674471
PON_130	ANW_142	0.728633
PON_131	ANW_142	0.609353
PON_132	ANW_142	0.670313
PON_133	ANW_142	0.434846
PON_135	ANW_142	0.480729
PON_136	ANW_142	0.554843
PON_137	ANW_142	0.568199
PON_138	ANW_142	0.682752
PON_139	ANW_142	0.53832
PON_140	ANW_142	0.389726
PSE_090	ANW_142	0.41636
PSE_091	ANW_142	0.401152
PSE_092	ANW_142	0.418617
PSE_093	ANW_142	0.269818
PSE_094	ANW_142	0.141458
PSE_095	ANW_142	0.534014
PSE_096	ANW_142	0.60253
PSE_097	ANW_142	0.580684
PSE_098	ANW_142	0.566405
PSE_099	ANW_142	0.619477
PSE_100	ANW_142	0.658306
PSE_102	ANW_142	0.476578
PSE_106	ANW_142	0.630328
PSE_110	ANW_142	0.639624
PSE_111	ANW_142	0.731219
PSW_112	ANW_142	0.390826
PSW_113	ANW_142	0.458686
PSW_114	ANW_142	0.404858
PSW_115	ANW_142	0.477764
PSW_116	ANW_142	0.450413
PSW_117	ANW_142	0.474328
PSW_118	ANW_142	0.369363
PSW_119	ANW_142	0.129652
PSW_120	ANW_142	0.10849
PSW_121	ANW_142	0.696889
PSW_122	ANW_142	0.631272
PSW_123	ANW_142	0.645974
PSW_124	ANW_142	0.604937
PSW_125	ANW_142	0.651004
PSW_126	ANW_142	0.64057
PSW_127	ANW_142	0.549146
PSW_128	ANW_142	0.655053
RED_031	ANW_142	0.457026
RED_032	ANW_142	0.599498
RED_033	ANW_142	0.450792
RED_034	ANW_142	0.633278
SOC_084	ANW_142	0.311586
SOC_085	ANW_142	0.053315
SOC_086	ANW_142	0.095731
SOC_087	ANW_142	0.035207
SOC_088	ANW_142	0.053327
SOC_089	ANW_142	0.327841
ANE_150	ANW_143	0.622293
ANE_151	ANW_143	0.708359
ANE_152	ANW_143	0.360739
ANW_141	ANW_143	0.602773
ANW_142	ANW_143	0.758141
ANW_144	ANW_143	0.790635
ANW_145	ANW_143	0.352732
ANW_146	ANW_143	0.542255
ANW_147	ANW_143	0.590038
ANW_148	ANW_143	0.599259
ANW_149	ANW_143	0.565331
ARC_168	ANW_143	0.227446
ARC_173	ANW_143	0.25049
ARC_175	ANW_143	0.326034
ARC_180	ANW_143	0.1681
ARC_188	ANW_143	0.144977
ARC_189	ANW_143	0.133913
ARC_191	ANW_143	0.122924
ARC_193	ANW_143	0.155314
ARC_194	ANW_143	0.168314
ARC_196	ANW_143	0.146222
ARC_201	ANW_143	0.298479
ARC_205	ANW_143	0.121693
ASE_066	ANW_143	0.411552
ASE_067	ANW_143	0.404281
ASE_068	ANW_143	0.465692
ASE_070	ANW_143	0.678505
ASE_071	ANW_143	0.803184
ASW_072	ANW_143	0.763579
ASW_076	ANW_143	0.66823
ASW_078	ANW_143	0.627329
ASW_080	ANW_143	0.227288
ASW_081	ANW_143	0.35294
ASW_082	ANW_143	0.296386
ASW_083	ANW_143	0.276413
ION_036	ANW_143	0.497055
ION_038	ANW_143	0.179134
ION_039	ANW_143	0.552846
ION_041	ANW_143	0.366824
ION_042	ANW_143	0.58458
ION_043	ANW_143	0.200059
ION_045	ANW_143	0.421652
ION_046	ANW_143	0.397279
ION_047	ANW_143	0.428248
IOS_049	ANW_143	0.420258
IOS_050	ANW_143	0.48164
IOS_051	ANW_143	0.765268
IOS_052	ANW_143	0.644633
IOS_053	ANW_143	0.464142
IOS_054	ANW_143	0.356623
IOS_057	ANW_143	0.573872
IOS_058	ANW_143	0.694022
IOS_062	ANW_143	0.653638
IOS_064	ANW_143	0.677452
IOS_065	ANW_143	0.69646
MED_007	ANW_143	0.148062
MED_008	ANW_143	0.227375
MED_010	ANW_143	0.429511
MED_011	ANW_143	0.351727
MED_012	ANW_143	0.543712
MED_014	ANW_143	0.573242
MED_017	ANW_143	0.686039
MED_018	ANW_143	0.669337
MED_019	ANW_143	0.278574
MED_020	ANW_143	0.602698
MED_021	ANW_143	0.68424
MED_022	ANW_143	0.425061
MED_023	ANW_143	0.444017
MED_024	ANW_143	0.466319
MED_025	ANW_143	0.50954
MED_026	ANW_143	0.597855
MED_030	ANW_143	0.604889
PON_109	ANW_143	0.562939
PON_129	ANW_143	0.69934
PON_130	ANW_143	0.666227
PON_131	ANW_143	0.624939
PON_132	ANW_143	0.614677
PON_133	ANW_143	0.464751
PON_135	ANW_143	0.519273
PON_136	ANW_143	0.618576
PON_137	ANW_143	0.595794
PON_138	ANW_143	0.728574
PON_139	ANW_143	0.558031
PON_140	ANW_143	0.366695
PSE_090	ANW_143	0.393399
PSE_091	ANW_143	0.433212
PSE_092	ANW_143	0.441076
PSE_093	ANW_143	0.323326
PSE_094	ANW_143	0.131239
PSE_095	ANW_143	0.490487
PSE_096	ANW_143	0.545977
PSE_097	ANW_143	0.524163
PSE_098	ANW_143	0.498395
PSE_099	ANW_143	0.541399
PSE_100	ANW_143	0.665128
PSE_102	ANW_143	0.526249
PSE_106	ANW_143	0.642532
PSE_110	ANW_143	0.640233
PSE_111	ANW_143	0.700903
PSW_112	ANW_143	0.341295
PSW_113	ANW_143	0.454688
PSW_114	ANW_143	0.381776
PSW_115	ANW_143	0.439068
PSW_116	ANW_143	0.421122
PSW_117	ANW_143	0.449425
PSW_118	ANW_143	0.338146
PSW_119	ANW_143	0.126233
PSW_120	ANW_143	0.108732
PSW_121	ANW_143	0.628527
PSW_122	ANW_143	0.646365
PSW_123	ANW_143	0.646689
PSW_124	ANW_143	0.643343
PSW_125	ANW_143	0.63486
PSW_126	ANW_143	0.586505
PSW_127	ANW_143	0.497534
PSW_128	ANW_143	0.724811
RED_031	ANW_143	0.443751
RED_032	ANW_143	0.59976
RED_033	ANW_143	0.43781
RED_034	ANW_143	0.592999
SOC_084	ANW_143	0.269604
SOC_085	ANW_143	0.045609
SOC_086	ANW_143	0.087525
SOC_087	ANW_143	0.027132
SOC_088	ANW_143	0.04616
SOC_089	ANW_143	0.307382
ANE_150	ANW_144	0.685219
ANE_151	ANW_144	0.714884
ANE_152	ANW_144	0.39753
ANW_141	ANW_144	0.600705
ANW_142	ANW_144	0.771649
ANW_143	ANW_144	0.790635
ANW_145	ANW_144	0.387604
ANW_146	ANW_144	0.625729
ANW_147	ANW_144	0.679738
ANW_148	ANW_144	0.675369
ANW_149	ANW_144	0.652673
ARC_168	ANW_144	0.251572
ARC_173	ANW_144	0.243973
ARC_175	ANW_144	0.346885
ARC_180	ANW_144	0.177733
ARC_188	ANW_144	0.159049
ARC_189	ANW_144	0.135975
ARC_191	ANW_144	0.124596
ARC_193	ANW_144	0.156217
ARC_194	ANW_144	0.164534
ARC_196	ANW_144	0.149607
ARC_201	ANW_144	0.284437
ARC_205	ANW_144	0.13313
ASE_066	ANW_144	0.456176
ASE_067	ANW_144	0.427705
ASE_068	ANW_144	0.498753
ASE_070	ANW_144	0.741465
ASE_071	ANW_144	0.756267
ASW_072	ANW_144	0.741367
ASW_076	ANW_144	0.721052
ASW_078	ANW_144	0.685087
ASW_080	ANW_144	0.254368
ASW_081	ANW_144	0.365129
ASW_082	ANW_144	0.321543
ASW_083	ANW_144	0.275243
ION_036	ANW_144	0.483031
ION_038	ANW_144	0.175098
ION_039	ANW_144	0.49895
ION_041	ANW_144	0.359375
ION_042	ANW_144	0.580877
ION_043	ANW_144	0.186742
ION_045	ANW_144	0.41762
ION_046	ANW_144	0.381119
ION_047	ANW_144	0.415564
IOS_049	ANW_144	0.41995
IOS_050	ANW_144	0.472132
IOS_051	ANW_144	0.75235
IOS_052	ANW_144	0.639897
IOS_053	ANW_144	0.452727
IOS_054	ANW_144	0.360162
IOS_057	ANW_144	0.560213
IOS_058	ANW_144	0.705051
IOS_062	ANW_144	0.651919
IOS_064	ANW_144	0.755739
IOS_065	ANW_144	0.75322
MED_007	ANW_144	0.135527
MED_008	ANW_144	0.231863
MED_010	ANW_144	0.463975
MED_011	ANW_144	0.366619
MED_012	ANW_144	0.602796
MED_014	ANW_144	0.627855
MED_017	ANW_144	0.666982
MED_018	ANW_144	0.650786
MED_019	ANW_144	0.269969
MED_020	ANW_144	0.661268
MED_021	ANW_144	0.723504
MED_022	ANW_144	0.467543
MED_023	ANW_144	0.476206
MED_024	ANW_144	0.520061
MED_025	ANW_144	0.572284
MED_026	ANW_144	0.656029
MED_030	ANW_144	0.650098
PON_109	ANW_144	0.564682
PON_129	ANW_144	0.70426
PON_130	ANW_144	0.678536
PON_131	ANW_144	0.610836
PON_132	ANW_144	0.622927
PON_133	ANW_144	0.475149
PON_135	ANW_144	0.535874
PON_136	ANW_144	0.607994
PON_137	ANW_144	0.595577
PON_138	ANW_144	0.703879
PON_139	ANW_144	0.593925
PON_140	ANW_144	0.376157
PSE_090	ANW_144	0.438773
PSE_091	ANW_144	0.461019
PSE_092	ANW_144	0.478434
PSE_093	ANW_144	0.302299
PSE_094	ANW_144	0.133606
PSE_095	ANW_144	0.506083
PSE_096	ANW_144	0.597657
PSE_097	ANW_144	0.569781
PSE_098	ANW_144	0.539636
PSE_099	ANW_144	0.586047
PSE_100	ANW_144	0.703134
PSE_102	ANW_144	0.552698
PSE_106	ANW_144	0.654084
PSE_110	ANW_144	0.650153
PSE_111	ANW_144	0.745817
PSW_112	ANW_144	0.342309
PSW_113	ANW_144	0.463707
PSW_114	ANW_144	0.402299
PSW_115	ANW_144	0.468045
PSW_116	ANW_144	0.444157
PSW_117	ANW_144	0.479431
PSW_118	ANW_144	0.364648
PSW_119	ANW_144	0.121432
PSW_120	ANW_144	0.103734
PSW_121	ANW_144	0.683517
PSW_122	ANW_144	0.672909
PSW_123	ANW_144	0.664989
PSW_124	ANW_144	0.673105
PSW_125	ANW_144	0.620613
PSW_126	ANW_144	0.606513
PSW_127	ANW_144	0.47891
PSW_128	ANW_144	0.722578
RED_031	ANW_144	0.450441
RED_032	ANW_144	0.57857
RED_033	ANW_144	0.442103
RED_034	ANW_144	0.614487
SOC_084	ANW_144	0.296979
SOC_085	ANW_144	0.051435
SOC_086	ANW_144	0.090647
SOC_087	ANW_144	0.032273
SOC_088	ANW_144	0.05105
SOC_089	ANW_144	0.332297
ANE_150	ANW_145	0.562758
ANE_151	ANW_145	0.446628
ANE_152	ANW_145	0.801977
ANW_141	ANW_145	0.342823
ANW_142	ANW_145	0.377659
ANW_143	ANW_145	0.352732
ANW_144	ANW_145	0.387604
ANW_146	ANW_145	0.55844
ANW_147	ANW_145	0.567578
ANW_148	ANW_145	0.558699
ANW_149	ANW_145	0.502766
ARC_168	ANW_145	0.343507
ARC_173	ANW_145	0.212167
ARC_175	ANW_145	0.626719
ARC_180	ANW_145	0.181494
ARC_188	ANW_145	0.182559
ARC_189	ANW_145	0.124834
ARC_191	ANW_145	0.09563
ARC_193	ANW_145	0.137965
ARC_194	ANW_145	0.147655
ARC_196	ANW_145	0.139257
ARC_201	ANW_145	0.158012
ARC_205	ANW_145	0.134379
ASE_066	ANW_145	0.789646
ASE_067	ANW_145	0.635555
ASE_068	ANW_145	0.735239
ASE_070	ANW_145	0.479108
ASE_071	ANW_145	0.399005
ASW_072	ANW_145	0.440632
ASW_076	ANW_145	0.351819
ASW_078	ANW_145	0.356225
ASW_080	ANW_145	0.260569
ASW_081	ANW_145	0.419445
ASW_082	ANW_145	0.632718
ASW_083	ANW_145	0.192659
ION_036	ANW_145	0.298591
ION_038	ANW_145	0.111186
ION_039	ANW_145	0.286156
ION_041	ANW_145	0.219675
ION_042	ANW_145	0.331784
ION_043	ANW_145	0.150576
ION_045	ANW_145	0.281319
ION_046	ANW_145	0.266896
ION_047	ANW_145	0.259565
IOS_049	ANW_145	0.307148
IOS_050	ANW_145	0.352429
IOS_051	ANW_145	0.37577
IOS_052	ANW_145	0.36672
IOS_053	ANW_145	0.311039
IOS_054	ANW_145	0.27163
IOS_057	ANW_145	0.329547
IOS_058	ANW_145	0.368873
IOS_062	ANW_145	0.333113
IOS_064	ANW_145	0.38081
IOS_065	ANW_145	0.403747
MED_007	ANW_145	0.104289
MED_008	ANW_145	0.156072
MED_010	ANW_145	0.283852
MED_011	ANW_145	0.285417
MED_012	ANW_145	0.386776
MED_014	ANW_145	0.445692
MED_017	ANW_145	0.351553
MED_018	ANW_145	0.350998
MED_019	ANW_145	0.166486
MED_020	ANW_145	0.362516
MED_021	ANW_145	0.410307
MED_022	ANW_145	0.422922
MED_023	ANW_145	0.424452
MED_024	ANW_145	0.489229
MED_025	ANW_145	0.347582
MED_026	ANW_145	0.439746
MED_030	ANW_145	0.372756
PON_109	ANW_145	0.376795
PON_129	ANW_145	0.362184
PON_130	ANW_145	0.381969
PON_131	ANW_145	0.355944
PON_132	ANW_145	0.385544
PON_133	ANW_145	0.274291
PON_135	ANW_145	0.327675
PON_136	ANW_145	0.30257
PON_137	ANW_145	0.342714
PON_138	ANW_145	0.35219
PON_139	ANW_145	0.372525
PON_140	ANW_145	0.30214
PSE_090	ANW_145	0.609834
PSE_091	ANW_145	0.286821
PSE_092	ANW_145	0.326857
PSE_093	ANW_145	0.16454
PSE_094	ANW_145	0.103591
PSE_095	ANW_145	0.370628
PSE_096	ANW_145	0.40772
PSE_097	ANW_145	0.437666
PSE_098	ANW_145	0.45767
PSE_099	ANW_145	0.423727
PSE_100	ANW_145	0.358679
PSE_102	ANW_145	0.313185
PSE_106	ANW_145	0.383941
PSE_110	ANW_145	0.396732
PSE_111	ANW_145	0.410877
PSW_112	ANW_145	0.255386
PSW_113	ANW_145	0.30706
PSW_114	ANW_145	0.411568
PSW_115	ANW_145	0.412562
PSW_116	ANW_145	0.458831
PSW_117	ANW_145	0.435999
PSW_118	ANW_145	0.367527
PSW_119	ANW_145	0.108285
PSW_120	ANW_145	0.091734
PSW_121	ANW_145	0.402035
PSW_122	ANW_145	0.316078
PSW_123	ANW_145	0.329382
PSW_124	ANW_145	0.304295
PSW_125	ANW_145	0.368887
PSW_126	ANW_145	0.341035
PSW_127	ANW_145	0.317692
PSW_128	ANW_145	0.314351
RED_031	ANW_145	0.308695
RED_032	ANW_145	0.348874
RED_033	ANW_145	0.302049
RED_034	ANW_145	0.38682
SOC_084	ANW_145	0.568024
SOC_085	ANW_145	0.047031
SOC_086	ANW_145	0.088329
SOC_087	ANW_145	0.044519
SOC_088	ANW_145	0.064132
SOC_089	ANW_145	0.586384
ANE_150	ANW_146	0.723344
ANE_151	ANW_146	0.626899
ANE_152	ANW_146	0.551698
ANW_141	ANW_146	0.473903
ANW_142	ANW_146	0.613991
ANW_143	ANW_146	0.542255
ANW_144	ANW_146	0.625729
ANW_145	ANW_146	0.55844
ANW_147	ANW_146	0.829546
ANW_148	ANW_146	0.800304
ANW_149	ANW_146	0.761678
ARC_168	ANW_146	0.333948
ARC_173	ANW_146	0.262
ARC_175	ANW_146	0.496773
ARC_180	ANW_146	0.205888
ARC_188	ANW_146	0.204448
ARC_189	ANW_146	0.152012
ARC_191	ANW_146	0.134969
ARC_193	ANW_146	0.166656
ARC_194	ANW_146	0.179611
ARC_196	ANW_146	0.166821
ARC_201	ANW_146	0.23985
ARC_205	ANW_146	0.157044
ASE_066	ANW_146	0.614693
ASE_067	ANW_146	0.55497
ASE_068	ANW_146	0.625603
ASE_070	ANW_146	0.686411
ASE_071	ANW_146	0.568033
ASW_072	ANW_146	0.598272
ASW_076	ANW_146	0.497034
ASW_078	ANW_146	0.505258
ASW_080	ANW_146	0.272291
ASW_081	ANW_146	0.42776
ASW_082	ANW_146	0.479067
ASW_083	ANW_146	0.273397
ION_036	ANW_146	0.431469
ION_038	ANW_146	0.147544
ION_039	ANW_146	0.403813
ION_041	ANW_146	0.323957
ION_042	ANW_146	0.450955
ION_043	ANW_146	0.177079
ION_045	ANW_146	0.387691
ION_046	ANW_146	0.351151
ION_047	ANW_146	0.354394
IOS_049	ANW_146	0.393939
IOS_050	ANW_146	0.465087
IOS_051	ANW_146	0.538629
IOS_052	ANW_146	0.508437
IOS_053	ANW_146	0.418762
IOS_054	ANW_146	0.346985
IOS_057	ANW_146	0.469976
IOS_058	ANW_146	0.520847
IOS_062	ANW_146	0.474682
IOS_064	ANW_146	0.540984
IOS_065	ANW_146	0.587716
MED_007	ANW_146	0.128989
MED_008	ANW_146	0.214929
MED_010	ANW_146	0.427546
MED_011	ANW_146	0.326914
MED_012	ANW_146	0.538635
MED_014	ANW_146	0.607687
MED_017	ANW_146	0.518485
MED_018	ANW_146	0.509667
MED_019	ANW_146	0.243184
MED_020	ANW_146	0.542569
MED_021	ANW_146	0.603628
MED_022	ANW_146	0.486434
MED_023	ANW_146	0.512835
MED_024	ANW_146	0.595546
MED_025	ANW_146	0.543823
MED_026	ANW_146	0.6187
MED_030	ANW_146	0.59955
PON_109	ANW_146	0.497231
PON_129	ANW_146	0.529697
PON_130	ANW_146	0.52422
PON_131	ANW_146	0.500496
PON_132	ANW_146	0.545212
PON_133	ANW_146	0.379278
PON_135	ANW_146	0.453758
PON_136	ANW_146	0.438693
PON_137	ANW_146	0.452997
PON_138	ANW_146	0.511343
PON_139	ANW_146	0.471189
PON_140	ANW_146	0.361745
PSE_090	ANW_146	0.531121
PSE_091	ANW_146	0.351004
PSE_092	ANW_146	0.391076
PSE_093	ANW_146	0.232105
PSE_094	ANW_146	0.127843
PSE_095	ANW_146	0.495921
PSE_096	ANW_146	0.542414
PSE_097	ANW_146	0.58623
PSE_098	ANW_146	0.583553
PSE_099	ANW_146	0.558776
PSE_100	ANW_146	0.488982
PSE_102	ANW_146	0.406478
PSE_106	ANW_146	0.52634
PSE_110	ANW_146	0.546449
PSE_111	ANW_146	0.573824
PSW_112	ANW_146	0.329321
PSW_113	ANW_146	0.377896
PSW_114	ANW_146	0.446318
PSW_115	ANW_146	0.509015
PSW_116	ANW_146	0.504473
PSW_117	ANW_146	0.485247
PSW_118	ANW_146	0.399458
PSW_119	ANW_146	0.120039
PSW_120	ANW_146	0.101047
PSW_121	ANW_146	0.611749
PSW_122	ANW_146	0.446216
PSW_123	ANW_146	0.458893
PSW_124	ANW_146	0.452306
PSW_125	ANW_146	0.508659
PSW_126	ANW_146	0.459268
PSW_127	ANW_146	0.426008
PSW_128	ANW_146	0.465685
RED_031	ANW_146	0.408885
RED_032	ANW_146	0.502617
RED_033	ANW_146	0.402058
RED_034	ANW_146	0.507409
SOC_084	ANW_146	0.456344
SOC_085	ANW_146	0.05326
SOC_086	ANW_146	0.092726
SOC_087	ANW_146	0.042262
SOC_088	ANW_146	0.063667
SOC_089	ANW_146	0.46592
ANE_150	ANW_147	0.771933
ANE_151	ANW_147	0.655617
ANE_152	ANW_147	0.567934
ANW_141	ANW_147	0.507341
ANW_142	ANW_147	0.644196
ANW_143	ANW_147	0.590038
ANW_144	ANW_147	0.679738
ANW_145	ANW_147	0.567578
ANW_146	ANW_147	0.829546
ANW_148	ANW_147	0.842398
ANW_149	ANW_147	0.743586
ARC_168	ANW_147	0.335567
ARC_173	ANW_147	0.264578
ARC_175	ANW_147	0.50935
ARC_180	ANW_147	0.196506
ARC_188	ANW_147	0.190161
ARC_189	ANW_147	0.145595
ARC_191	ANW_147	0.129413
ARC_193	ANW_147	0.161953
ARC_194	ANW_147	0.174432
ARC_196	ANW_147	0.161167
ARC_201	ANW_147	0.255364
ARC_205	ANW_147	0.145202
ASE_066	ANW_147	0.63456
ASE_067	ANW_147	0.576051
ASE_068	ANW_147	0.660389
ASE_070	ANW_147	0.744936
ASE_071	ANW_147	0.617646
ASW_072	ANW_147	0.642566
ASW_076	ANW_147	0.547525
ASW_078	ANW_147	0.545221
ASW_080	ANW_147	0.269962
ASW_081	ANW_147	0.427456
ASW_082	ANW_147	0.492213
ASW_083	ANW_147	0.272581
ION_036	ANW_147	0.441281
ION_038	ANW_147	0.140138
ION_039	ANW_147	0.426157
ION_041	ANW_147	0.320015
ION_042	ANW_147	0.48594
ION_043	ANW_147	0.172301
ION_045	ANW_147	0.393729
ION_046	ANW_147	0.355912
ION_047	ANW_147	0.371838
IOS_049	ANW_147	0.394007
IOS_050	ANW_147	0.458824
IOS_051	ANW_147	0.581835
IOS_052	ANW_147	0.547626
IOS_053	ANW_147	0.414201
IOS_054	ANW_147	0.339613
IOS_057	ANW_147	0.495015
IOS_058	ANW_147	0.551971
IOS_062	ANW_147	0.507716
IOS_064	ANW_147	0.579934
IOS_065	ANW_147	0.626733
MED_007	ANW_147	0.119153
MED_008	ANW_147	0.214681
MED_010	ANW_147	0.424959
MED_011	ANW_147	0.336588
MED_012	ANW_147	0.565905
MED_014	ANW_147	0.62679
MED_017	ANW_147	0.554227
MED_018	ANW_147	0.537347
MED_019	ANW_147	0.248513
MED_020	ANW_147	0.553125
MED_021	ANW_147	0.634619
MED_022	ANW_147	0.487831
MED_023	ANW_147	0.51508
MED_024	ANW_147	0.58562
MED_025	ANW_147	0.529504
MED_026	ANW_147	0.627777
MED_030	ANW_147	0.603446
PON_109	ANW_147	0.516616
PON_129	ANW_147	0.559011
PON_130	ANW_147	0.551796
PON_131	ANW_147	0.532162
PON_132	ANW_147	0.568917
PON_133	ANW_147	0.387423
PON_135	ANW_147	0.463773
PON_136	ANW_147	0.47954
PON_137	ANW_147	0.465663
PON_138	ANW_147	0.54768
PON_139	ANW_147	0.504526
PON_140	ANW_147	0.3539
PSE_090	ANW_147	0.56278
PSE_091	ANW_147	0.382644
PSE_092	ANW_147	0.410506
PSE_093	ANW_147	0.255063
PSE_094	ANW_147	0.123756
PSE_095	ANW_147	0.510405
PSE_096	ANW_147	0.560026
PSE_097	ANW_147	0.586973
PSE_098	ANW_147	0.575632
PSE_099	ANW_147	0.565366
PSE_100	ANW_147	0.524821
PSE_102	ANW_147	0.442798
PSE_106	ANW_147	0.553391
PSE_110	ANW_147	0.573137
PSE_111	ANW_147	0.614756
PSW_112	ANW_147	0.318162
PSW_113	ANW_147	0.400134
PSW_114	ANW_147	0.4519
PSW_115	ANW_147	0.499898
PSW_116	ANW_147	0.505041
PSW_117	ANW_147	0.514969
PSW_118	ANW_147	0.392321
PSW_119	ANW_147	0.115703
PSW_120	ANW_147	0.098773
PSW_121	ANW_147	0.647894
PSW_122	ANW_147	0.481047
PSW_123	ANW_147	0.491742
PSW_124	ANW_147	0.497699
PSW_125	ANW_147	0.535566
PSW_126	ANW_147	0.493997
PSW_127	ANW_147	0.438864
PSW_128	ANW_147	0.515958
RED_031	ANW_147	0.420164
RED_032	ANW_147	0.515711
RED_033	ANW_147	0.410711
RED_034	ANW_147	0.539687
SOC_084	ANW_147	0.467567
SOC_085	ANW_147	0.051607
SOC_086	ANW_147	0.090615
SOC_087	ANW_147	0.041652
SOC_088	ANW_147	0.062375
SOC_089	ANW_147	0.47743
ANE_150	ANW_148	0.728294
ANE_151	ANW_148	0.626414
ANE_152	ANW_148	0.559325
ANW_141	ANW_148	0.505481
ANW_142	ANW_148	0.6685
ANW_143	ANW_148	0.599259
ANW_144	ANW_148	0.675369
ANW_145	ANW_148	0.558699
ANW_146	ANW_148	0.800304
ANW_147	ANW_148	0.842398
ANW_149	ANW_148	0.758363
ARC_168	ANW_148	0.345809
ARC_173	ANW_148	0.265357
ARC_175	ANW_148	0.495495
ARC_180	ANW_148	0.198849
ARC_188	ANW_148	0.195013
ARC_189	ANW_148	0.143937
ARC_191	ANW_148	0.126867
ARC_193	ANW_148	0.160575
ARC_194	ANW_148	0.166401
ARC_196	ANW_148	0.158757
ARC_201	ANW_148	0.256898
ARC_205	ANW_148	0.147745
ASE_066	ANW_148	0.621632
ASE_067	ANW_148	0.570439
ASE_068	ANW_148	0.667563
ASE_070	ANW_148	0.721215
ASE_071	ANW_148	0.624824
ASW_072	ANW_148	0.657577
ASW_076	ANW_148	0.584606
ASW_078	ANW_148	0.596951
ASW_080	ANW_148	0.277471
ASW_081	ANW_148	0.431168
ASW_082	ANW_148	0.487142
ASW_083	ANW_148	0.267369
ION_036	ANW_148	0.423471
ION_038	ANW_148	0.12448
ION_039	ANW_148	0.411945
ION_041	ANW_148	0.321652
ION_042	ANW_148	0.526483
ION_043	ANW_148	0.183644
ION_045	ANW_148	0.410004
ION_046	ANW_148	0.365455
ION_047	ANW_148	0.405039
IOS_049	ANW_148	0.412135
IOS_050	ANW_148	0.477345
IOS_051	ANW_148	0.596537
IOS_052	ANW_148	0.566394
IOS_053	ANW_148	0.435473
IOS_054	ANW_148	0.352831
IOS_057	ANW_148	0.507628
IOS_058	ANW_148	0.5896
IOS_062	ANW_148	0.543283
IOS_064	ANW_148	0.623204
IOS_065	ANW_148	0.658137
MED_007	ANW_148	0.131337
MED_008	ANW_148	0.208393
MED_010	ANW_148	0.398759
MED_011	ANW_148	0.348469
MED_012	ANW_148	0.530081
MED_014	ANW_148	0.597622
MED_017	ANW_148	0.514988
MED_018	ANW_148	0.504791
MED_019	ANW_148	0.224624
MED_020	ANW_148	0.543962
MED_021	ANW_148	0.599303
MED_022	ANW_148	0.482645
MED_023	ANW_148	0.508647
MED_024	ANW_148	0.57834
MED_025	ANW_148	0.501272
MED_026	ANW_148	0.598767
MED_030	ANW_148	0.58958
PON_109	ANW_148	0.524778
PON_129	ANW_148	0.566523
PON_130	ANW_148	0.60032
PON_131	ANW_148	0.520645
PON_132	ANW_148	0.588701
PON_133	ANW_148	0.376301
PON_135	ANW_148	0.463782
PON_136	ANW_148	0.469927
PON_137	ANW_148	0.480841
PON_138	ANW_148	0.564502
PON_139	ANW_148	0.510053
PON_140	ANW_148	0.364962
PSE_090	ANW_148	0.572383
PSE_091	ANW_148	0.383373
PSE_092	ANW_148	0.419527
PSE_093	ANW_148	0.247827
PSE_094	ANW_148	0.129008
PSE_095	ANW_148	0.512759
PSE_096	ANW_148	0.563477
PSE_097	ANW_148	0.571698
PSE_098	ANW_148	0.575716
PSE_099	ANW_148	0.573326
PSE_100	ANW_148	0.561563
PSE_102	ANW_148	0.450213
PSE_106	ANW_148	0.551487
PSE_110	ANW_148	0.568705
PSE_111	ANW_148	0.652736
PSW_112	ANW_148	0.339699
PSW_113	ANW_148	0.419595
PSW_114	ANW_148	0.457301
PSW_115	ANW_148	0.512411
PSW_116	ANW_148	0.514377
PSW_117	ANW_148	0.516258
PSW_118	ANW_148	0.405051
PSW_119	ANW_148	0.123951
PSW_120	ANW_148	0.104913
PSW_121	ANW_148	0.652902
PSW_122	ANW_148	0.534669
PSW_123	ANW_148	0.537843
PSW_124	ANW_148	0.523465
PSW_125	ANW_148	0.572966
PSW_126	ANW_148	0.549626
PSW_127	ANW_148	0.475643
PSW_128	ANW_148	0.524062
RED_031	ANW_148	0.43845
RED_032	ANW_148	0.51627
RED_033	ANW_148	0.428368
RED_034	ANW_148	0.5864
SOC_084	ANW_148	0.464511
SOC_085	ANW_148	0.050532
SOC_086	ANW_148	0.09112
SOC_087	ANW_148	0.041148
SOC_088	ANW_148	0.062755
SOC_089	ANW_148	0.463857
ANE_150	ANW_149	0.738083
ANE_151	ANW_149	0.664688
ANE_152	ANW_149	0.498207
ANW_141	ANW_149	0.508384
ANW_142	ANW_149	0.631705
ANW_143	ANW_149	0.565331
ANW_144	ANW_149	0.652673
ANW_145	ANW_149	0.502766
ANW_146	ANW_149	0.761678
ANW_147	ANW_149	0.743586
ANW_148	ANW_149	0.758363
ARC_168	ANW_149	0.327414
ARC_173	ANW_149	0.258601
ARC_175	ANW_149	0.442694
ARC_180	ANW_149	0.201094
ARC_188	ANW_149	0.195485
ARC_189	ANW_149	0.148415
ARC_191	ANW_149	0.130694
ARC_193	ANW_149	0.161353
ARC_194	ANW_149	0.169075
ARC_196	ANW_149	0.162375
ARC_201	ANW_149	0.26001
ARC_205	ANW_149	0.147332
ASE_066	ANW_149	0.56552
ASE_067	ANW_149	0.513773
ASE_068	ANW_149	0.569418
ASE_070	ANW_149	0.686815
ASE_071	ANW_149	0.577352
ASW_072	ANW_149	0.598789
ASW_076	ANW_149	0.528978
ASW_078	ANW_149	0.555693
ASW_080	ANW_149	0.280572
ASW_081	ANW_149	0.442721
ASW_082	ANW_149	0.424802
ASW_083	ANW_149	0.262449
ION_036	ANW_149	0.41206
ION_038	ANW_149	0.121161
ION_039	ANW_149	0.398963
ION_041	ANW_149	0.303442
ION_042	ANW_149	0.489711
ION_043	ANW_149	0.181723
ION_045	ANW_149	0.400822
ION_046	ANW_149	0.365126
ION_047	ANW_149	0.368047
IOS_049	ANW_149	0.406181
IOS_050	ANW_149	0.470048
IOS_051	ANW_149	0.552305
IOS_052	ANW_149	0.544598
IOS_053	ANW_149	0.423677
IOS_054	ANW_149	0.351343
IOS_057	ANW_149	0.463417
IOS_058	ANW_149	0.543159
IOS_062	ANW_149	0.490659
IOS_064	ANW_149	0.598297
IOS_065	ANW_149	0.654709
MED_007	ANW_149	0.128987
MED_008	ANW_149	0.213033
MED_010	ANW_149	0.412004
MED_011	ANW_149	0.353289
MED_012	ANW_149	0.566501
MED_014	ANW_149	0.633626
MED_017	ANW_149	0.571922
MED_018	ANW_149	0.554001
MED_019	ANW_149	0.229756
MED_020	ANW_149	0.603752
MED_021	ANW_149	0.643535
MED_022	ANW_149	0.48805
MED_023	ANW_149	0.528178
MED_024	ANW_149	0.560985
MED_025	ANW_149	0.505062
MED_026	ANW_149	0.596047
MED_030	ANW_149	0.615542
PON_109	ANW_149	0.516458
PON_129	ANW_149	0.54864
PON_130	ANW_149	0.556911
PON_131	ANW_149	0.519777
PON_132	ANW_149	0.554684
PON_133	ANW_149	0.385166
PON_135	ANW_149	0.471818
PON_136	ANW_149	0.4583
PON_137	ANW_149	0.476652
PON_138	ANW_149	0.525579
PON_139	ANW_149	0.503216
PON_140	ANW_149	0.362832
PSE_090	ANW_149	0.52312
PSE_091	ANW_149	0.394965
PSE_092	ANW_149	0.431757
PSE_093	ANW_149	0.24992
PSE_094	ANW_149	0.125514
PSE_095	ANW_149	0.519001
PSE_096	ANW_149	0.60684
PSE_097	ANW_149	0.565821
PSE_098	ANW_149	0.563978
PSE_099	ANW_149	0.621917
PSE_100	ANW_149	0.516107
PSE_102	ANW_149	0.450984
PSE_106	ANW_149	0.550438
PSE_110	ANW_149	0.572575
PSE_111	ANW_149	0.623582
PSW_112	ANW_149	0.346296
PSW_113	ANW_149	0.421026
PSW_114	ANW_149	0.438497
PSW_115	ANW_149	0.506732
PSW_116	ANW_149	0.488939
PSW_117	ANW_149	0.490016
PSW_118	ANW_149	0.406749
PSW_119	ANW_149	0.121528
PSW_120	ANW_149	0.102449
PSW_121	ANW_149	0.667301
PSW_122	ANW_149	0.50146
PSW_123	ANW_149	0.495253
PSW_124	ANW_149	0.482104
PSW_125	ANW_149	0.543804
PSW_126	ANW_149	0.496293
PSW_127	ANW_149	0.437358
PSW_128	ANW_149	0.491933
RED_031	ANW_149	0.409732
RED_032	ANW_149	0.474933
RED_033	ANW_149	0.401986
RED_034	ANW_149	0.541834
SOC_084	ANW_149	0.406663
SOC_085	ANW_149	0.04934
SOC_086	ANW_149	0.090067
SOC_087	ANW_149	0.038594
SOC_088	ANW_149	0.059626
SOC_089	ANW_149	0.411804
ANE_150	ARC_168	0.327369
ANE_151	ARC_168	0.300311
ANE_152	ARC_168	0.364213
ANW_141	ARC_168	0.2316
ANW_142	ARC_168	0.262624
ANW_143	ARC_168	0.227446
ANW_144	ARC_168	0.251572
ANW_145	ARC_168	0.343507
ANW_146	ARC_168	0.333948
ANW_147	ARC_168	0.335567
ANW_148	ARC_168	0.345809
ANW_149	ARC_168	0.327414
ARC_173	ARC_168	0.265423
ARC_175	ARC_168	0.347443
ARC_180	ARC_168	0.29891
ARC_188	ARC_168	0.252102
ARC_189	ARC_168	0.153413
ARC_191	ARC_168	0.098237
ARC_193	ARC_168	0.302247
ARC_194	ARC_168	0.213707
ARC_196	ARC_168	0.181175
ARC_201	ARC_168	0.136934
ARC_205	ARC_168	0.273385
ASE_066	ARC_168	0.3477
ASE_067	ARC_168	0.314827
ASE_068	ARC_168	0.348125
ASE_070	ARC_168	0.284233
ASE_071	ARC_168	0.257891
ASW_072	ARC_168	0.288298
ASW_076	ARC_168	0.22895
ASW_078	ARC_168	0.257896
ASW_080	ARC_168	0.229729
ASW_081	ARC_168	0.316469
ASW_082	ARC_168	0.381194
ASW_083	ARC_168	0.210203
ION_036	ARC_168	0.281009
ION_038	ARC_168	0.085684
ION_039	ARC_168	0.231931
ION_041	ARC_168	0.21468
ION_042	ARC_168	0.240431
ION_043	ARC_168	0.159455
ION_045	ARC_168	0.252626
ION_046	ARC_168	0.223094
ION_047	ARC_168	0.254505
IOS_049	ARC_168	0.259482
IOS_050	ARC_168	0.278866
IOS_051	ARC_168	0.246002
IOS_052	ARC_168	0.234086
IOS_053	ARC_168	0.29069
IOS_054	ARC_168	0.268931
IOS_057	ARC_168	0.262015
IOS_058	ARC_168	0.237029
IOS_062	ARC_168	0.243683
IOS_064	ARC_168	0.233706
IOS_065	ARC_168	0.256732
MED_007	ARC_168	0.103177
MED_008	ARC_168	0.143419
MED_010	ARC_168	0.236439
MED_011	ARC_168	0.202922
MED_012	ARC_168	0.30139
MED_014	ARC_168	0.309887
MED_017	ARC_168	0.230277
MED_018	ARC_168	0.217833
MED_019	ARC_168	0.148481
MED_020	ARC_168	0.240148
MED_021	ARC_168	0.264966
MED_022	ARC_168	0.362973
MED_023	ARC_168	0.330272
MED_024	ARC_168	0.414403
MED_025	ARC_168	0.283289
MED_026	ARC_168	0.324586
MED_030	ARC_168	0.266765
PON_109	ARC_168	0.255502
PON_129	ARC_168	0.214922
PON_130	ARC_168	0.262695
PON_131	ARC_168	0.264584
PON_132	ARC_168	0.26602
PON_133	ARC_168	0.205683
PON_135	ARC_168	0.215195
PON_136	ARC_168	0.170252
PON_137	ARC_168	0.212354
PON_138	ARC_168	0.220747
PON_139	ARC_168	0.224652
PON_140	ARC_168	0.29212
PSE_090	ARC_168	0.338241
PSE_091	ARC_168	0.198722
PSE_092	ARC_168	0.240259
PSE_093	ARC_168	0.09309
PSE_094	ARC_168	0.189606
PSE_095	ARC_168	0.247038
PSE_096	ARC_168	0.282974
PSE_097	ARC_168	0.272796
PSE_098	ARC_168	0.2858
PSE_099	ARC_168	0.299349
PSE_100	ARC_168	0.235858
PSE_102	ARC_168	0.173016
PSE_106	ARC_168	0.246289
PSE_110	ARC_168	0.256028
PSE_111	ARC_168	0.271293
PSW_112	ARC_168	0.271219
PSW_113	ARC_168	0.209
PSW_114	ARC_168	0.243403
PSW_115	ARC_168	0.273366
PSW_116	ARC_168	0.241627
PSW_117	ARC_168	0.228717
PSW_118	ARC_168	0.290105
PSW_119	ARC_168	0.119071
PSW_120	ARC_168	0.101326
PSW_121	ARC_168	0.277316
PSW_122	ARC_168	0.20645
PSW_123	ARC_168	0.209767
PSW_124	ARC_168	0.178493
PSW_125	ARC_168	0.253264
PSW_126	ARC_168	0.264107
PSW_127	ARC_168	0.242244
PSW_128	ARC_168	0.178883
RED_031	ARC_168	0.251412
RED_032	ARC_168	0.290397
RED_033	ARC_168	0.247739
RED_034	ARC_168	0.277096
SOC_084	ARC_168	0.443721
SOC_085	ARC_168	0.150326
SOC_086	ARC_168	0.120572
SOC_087	ARC_168	0.103043
SOC_088	ARC_168	0.125612
SOC_089	ARC_168	0.283793
ANE_150	ARC_173	0.248915
ANE_151	ARC_173	0.263369
ANE_152	ARC_173	0.217346
ANW_141	ARC_173	0.232173
ANW_142	ARC_173	0.246181
ANW_143	ARC_173	0.25049
ANW_144	ARC_173	0.243973
ANW_145	ARC_173	0.212167
ANW_146	ARC_173	0.262
ANW_147	ARC_173	0.264578
ANW_148	ARC_173	0.265357
ANW_149	ARC_173	0.258601
ARC_168	ARC_173	0.265423
ARC_175	ARC_173	0.282275
ARC_180	ARC_173	0.327825
ARC_188	ARC_173	0.310812
ARC_189	ARC_173	0.230802
ARC_191	ARC_173	0.163816
ARC_193	ARC_173	0.282587
ARC_194	ARC_173	0.279998
ARC_196	ARC_173	0.236697
ARC_201	ARC_173	0.319013
ARC_205	ARC_173	0.285705
ASE_066	ARC_173	0.229903
ASE_067	ARC_173	0.225481
ASE_068	ARC_173	0.239165
ASE_070	ARC_173	0.251412
ASE_071	ARC_173	0.239864
ASW_072	ARC_173	0.240671
ASW_076	ARC_173	0.231952
ASW_078	ARC_173	0.247688
ASW_080	ARC_173	0.22071
ASW_081	ARC_173	0.273569
ASW_082	ARC_173	0.248278
ASW_083	ARC_173	0.216271
ION_036	ARC_173	0.254687
ION_038	ARC_173	0.088577
ION_039	ARC_173	0.244889
ION_041	ARC_173	0.237
ION_042	ARC_173	0.246543
ION_043	ARC_173	0.154501
ION_045	ARC_173	0.269669
ION_046	ARC_173	0.254807
ION_047	ARC_173	0.260725
IOS_049	ARC_173	0.260988
IOS_050	ARC_173	0.256149
IOS_051	ARC_173	0.242072
IOS_052	ARC_173	0.221412
IOS_053	ARC_173	0.272964
IOS_054	ARC_173	0.270675
IOS_057	ARC_173	0.266133
IOS_058	ARC_173	0.23065
IOS_062	ARC_173	0.251548
IOS_064	ARC_173	0.225652
IOS_065	ARC_173	0.249128
MED_007	ARC_173	0.0917
MED_008	ARC_173	0.151651
MED_010	ARC_173	0.246102
MED_011	ARC_173	0.170089
MED_012	ARC_173	0.262582
MED_014	ARC_173	0.254018
MED_017	ARC_173	0.223856
MED_018	ARC_173	0.208769
MED_019	ARC_173	0.180763
MED_020	ARC_173	0.211976
MED_021	ARC_173	0.236103
MED_022	ARC_173	0.288531
MED_023	ARC_173	0.249321
MED_024	ARC_173	0.290799
MED_025	ARC_173	0.266757
MED_026	ARC_173	0.267766
MED_030	ARC_173	0.253146
PON_109	ARC_173	0.235353
PON_129	ARC_173	0.221435
PON_130	ARC_173	0.249971
PON_131	ARC_173	0.248285
PON_132	ARC_173	0.249621
PON_133	ARC_173	0.202014
PON_135	ARC_173	0.322847
PON_136	ARC_173	0.213474
PON_137	ARC_173	0.226608
PON_138	ARC_173	0.230163
PON_139	ARC_173	0.21058
PON_140	ARC_173	0.247614
PSE_090	ARC_173	0.218725
PSE_091	ARC_173	0.198679
PSE_092	ARC_173	0.201953
PSE_093	ARC_173	0.18236
PSE_094	ARC_173	0.136451
PSE_095	ARC_173	0.255136
PSE_096	ARC_173	0.250143
PSE_097	ARC_173	0.224288
PSE_098	ARC_173	0.227749
PSE_099	ARC_173	0.248781
PSE_100	ARC_173	0.224095
PSE_102	ARC_173	0.211154
PSE_106	ARC_173	0.237133
PSE_110	ARC_173	0.254928
PSE_111	ARC_173	0.252002
PSW_112	ARC_173	0.205133
PSW_113	ARC_173	0.223093
PSW_114	ARC_173	0.217206
PSW_115	ARC_173	0.222898
PSW_116	ARC_173	0.202668
PSW_117	ARC_173	0.203207
PSW_118	ARC_173	0.228866
PSW_119	ARC_173	0.099109
PSW_120	ARC_173	0.08356
PSW_121	ARC_173	0.25066
PSW_122	ARC_173	0.221056
PSW_123	ARC_173	0.227722
PSW_124	ARC_173	0.210431
PSW_125	ARC_173	0.263602
PSW_126	ARC_173	0.254883
PSW_127	ARC_173	0.228885
PSW_128	ARC_173	0.208981
RED_031	ARC_173	0.252886
RED_032	ARC_173	0.284291
RED_033	ARC_173	0.251655
RED_034	ARC_173	0.250039
SOC_084	ARC_173	0.257078
SOC_085	ARC_173	0.081012
SOC_086	ARC_173	0.151247
SOC_087	ARC_173	0.09413
SOC_088	ARC_173	0.117777
SOC_089	ARC_173	0.165936
ANE_150	ARC_175	0.494094
ANE_151	ARC_175	0.381662
ANE_152	ARC_175	0.581357
ANW_141	ARC_175	0.32015
ANW_142	ARC_175	0.351001
ANW_143	ARC_175	0.326034
ANW_144	ARC_175	0.346885
ANW_145	ARC_175	0.626719
ANW_146	ARC_175	0.496773
ANW_147	ARC_175	0.50935
ANW_148	ARC_175	0.495495
ANW_149	ARC_175	0.442694
ARC_168	ARC_175	0.347443
ARC_173	ARC_175	0.282275
ARC_180	ARC_175	0.279577
ARC_188	ARC_175	0.286572
ARC_189	ARC_175	0.243838
ARC_191	ARC_175	0.195255
ARC_193	ARC_175	0.269169
ARC_194	ARC_175	0.270605
ARC_196	ARC_175	0.258334
ARC_201	ARC_175	0.264332
ARC_205	ARC_175	0.268966
ASE_066	ARC_175	0.637452
ASE_067	ARC_175	0.613965
ASE_068	ARC_175	0.616677
ASE_070	ARC_175	0.438291
ASE_071	ARC_175	0.35666
ASW_072	ARC_175	0.405297
ASW_076	ARC_175	0.326587
ASW_078	ARC_175	0.315325
ASW_080	ARC_175	0.195317
ASW_081	ARC_175	0.350101
ASW_082	ARC_175	0.656509
ASW_083	ARC_175	0.185352
ION_036	ARC_175	0.269293
ION_038	ARC_175	0.078417
ION_039	ARC_175	0.236811
ION_041	ARC_175	0.184084
ION_042	ARC_175	0.295651
ION_043	ARC_175	0.135074
ION_045	ARC_175	0.256768
ION_046	ARC_175	0.242709
ION_047	ARC_175	0.231783
IOS_049	ARC_175	0.275177
IOS_050	ARC_175	0.318693
IOS_051	ARC_175	0.339259
IOS_052	ARC_175	0.338692
IOS_053	ARC_175	0.273369
IOS_054	ARC_175	0.227982
IOS_057	ARC_175	0.276422
IOS_058	ARC_175	0.323801
IOS_062	ARC_175	0.28386
IOS_064	ARC_175	0.330425
IOS_065	ARC_175	0.350098
MED_007	ARC_175	0.0852
MED_008	ARC_175	0.132715
MED_010	ARC_175	0.233948
MED_011	ARC_175	0.263878
MED_012	ARC_175	0.33716
MED_014	ARC_175	0.383558
MED_017	ARC_175	0.315541
MED_018	ARC_175	0.309363
MED_019	ARC_175	0.144764
MED_020	ARC_175	0.320611
MED_021	ARC_175	0.354135
MED_022	ARC_175	0.347421
MED_023	ARC_175	0.347577
MED_024	ARC_175	0.395738
MED_025	ARC_175	0.271692
MED_026	ARC_175	0.361869
MED_030	ARC_175	0.329171
PON_109	ARC_175	0.338191
PON_129	ARC_175	0.317617
PON_130	ARC_175	0.337556
PON_131	ARC_175	0.331465
PON_132	ARC_175	0.334257
PON_133	ARC_175	0.232618
PON_135	ARC_175	0.330352
PON_136	ARC_175	0.285576
PON_137	ARC_175	0.299125
PON_138	ARC_175	0.316584
PON_139	ARC_175	0.344657
PON_140	ARC_175	0.254748
PSE_090	ARC_175	0.515514
PSE_091	ARC_175	0.279728
PSE_092	ARC_175	0.305514
PSE_093	ARC_175	0.173134
PSE_094	ARC_175	0.095012
PSE_095	ARC_175	0.324908
PSE_096	ARC_175	0.354149
PSE_097	ARC_175	0.398577
PSE_098	ARC_175	0.406134
PSE_099	ARC_175	0.364815
PSE_100	ARC_175	0.311535
PSE_102	ARC_175	0.299994
PSE_106	ARC_175	0.349872
PSE_110	ARC_175	0.357684
PSE_111	ARC_175	0.367067
PSW_112	ARC_175	0.225521
PSW_113	ARC_175	0.279261
PSW_114	ARC_175	0.387634
PSW_115	ARC_175	0.352767
PSW_116	ARC_175	0.41571
PSW_117	ARC_175	0.413011
PSW_118	ARC_175	0.321736
PSW_119	ARC_175	0.094865
PSW_120	ARC_175	0.080505
PSW_121	ARC_175	0.371058
PSW_122	ARC_175	0.289458
PSW_123	ARC_175	0.294462
PSW_124	ARC_175	0.283138
PSW_125	ARC_175	0.334179
PSW_126	ARC_175	0.305101
PSW_127	ARC_175	0.288416
PSW_128	ARC_175	0.288298
RED_031	ARC_175	0.262853
RED_032	ARC_175	0.298323
RED_033	ARC_175	0.256519
RED_034	ARC_175	0.343041
SOC_084	ARC_175	0.565551
SOC_085	ARC_175	0.054147
SOC_086	ARC_175	0.092018
SOC_087	ARC_175	0.044015
SOC_088	ARC_175	0.059536
SOC_089	ARC_175	0.656367
ANE_150	ARC_180	0.182677
ANE_151	ARC_180	0.19292
ANE_152	ARC_180	0.179175
ANW_141	ARC_180	0.162148
ANW_142	ARC_180	0.181558
ANW_143	ARC_180	0.1681
ANW_144	ARC_180	0.177733
ANW_145	ARC_180	0.181494
ANW_146	ARC_180	0.205888
ANW_147	ARC_180	0.196506
ANW_148	ARC_180	0.198849
ANW_149	ARC_180	0.201094
ARC_168	ARC_180	0.29891
ARC_173	ARC_180	0.327825
ARC_175	ARC_180	0.279577
ARC_188	ARC_180	0.431487
ARC_189	ARC_180	0.298181
ARC_191	ARC_180	0.192114
ARC_193	ARC_180	0.51511
ARC_194	ARC_180	0.405579
ARC_196	ARC_180	0.2899
ARC_201	ARC_180	0.191418
ARC_205	ARC_180	0.387765
ASE_066	ARC_180	0.186077
ASE_067	ARC_180	0.163833
ASE_068	ARC_180	0.178714
ASE_070	ARC_180	0.166934
ASE_071	ARC_180	0.162717
ASW_072	ARC_180	0.168336
ASW_076	ARC_180	0.165746
ASW_078	ARC_180	0.189536
ASW_080	ARC_180	0.208626
ASW_081	ARC_180	0.231914
ASW_082	ARC_180	0.276829
ASW_083	ARC_180	0.177083
ION_036	ARC_180	0.205446
ION_038	ARC_180	0.099183
ION_039	ARC_180	0.173931
ION_041	ARC_180	0.186477
ION_042	ARC_180	0.175884
ION_043	ARC_180	0.166889
ION_045	ARC_180	0.201341
ION_046	ARC_180	0.184547
ION_047	ARC_180	0.202208
IOS_049	ARC_180	0.194271
IOS_050	ARC_180	0.200151
IOS_051	ARC_180	0.17227
IOS_052	ARC_180	0.160098
IOS_053	ARC_180	0.211273
IOS_054	ARC_180	0.231142
IOS_057	ARC_180	0.196375
IOS_058	ARC_180	0.164642
IOS_062	ARC_180	0.182355
IOS_064	ARC_180	0.16233
IOS_065	ARC_180	0.1828
MED_007	ARC_180	0.119279
MED_008	ARC_180	0.167022
MED_010	ARC_180	0.196213
MED_011	ARC_180	0.144356
MED_012	ARC_180	0.207576
MED_014	ARC_180	0.19905
MED_017	ARC_180	0.163555
MED_018	ARC_180	0.152436
MED_019	ARC_180	0.163399
MED_020	ARC_180	0.164921
MED_021	ARC_180	0.176706
MED_022	ARC_180	0.258097
MED_023	ARC_180	0.206219
MED_024	ARC_180	0.253602
MED_025	ARC_180	0.214311
MED_026	ARC_180	0.216391
MED_030	ARC_180	0.187197
PON_109	ARC_180	0.174866
PON_129	ARC_180	0.153257
PON_130	ARC_180	0.181075
PON_131	ARC_180	0.16613
PON_132	ARC_180	0.177951
PON_133	ARC_180	0.144689
PON_135	ARC_180	0.209371
PON_136	ARC_180	0.134941
PON_137	ARC_180	0.157458
PON_138	ARC_180	0.16415
PON_139	ARC_180	0.145732
PON_140	ARC_180	0.218126
PSE_090	ARC_180	0.177051
PSE_091	ARC_180	0.156432
PSE_092	ARC_180	0.157082
PSE_093	ARC_180	0.08882
PSE_094	ARC_180	0.183477
PSE_095	ARC_180	0.17435
PSE_096	ARC_180	0.190428
PSE_097	ARC_180	0.172504
PSE_098	ARC_180	0.179922
PSE_099	ARC_180	0.20122
PSE_100	ARC_180	0.160672
PSE_102	ARC_180	0.138057
PSE_106	ARC_180	0.167727
PSE_110	ARC_180	0.172964
PSE_111	ARC_180	0.183496
PSW_112	ARC_180	0.19988
PSW_113	ARC_180	0.163707
PSW_114	ARC_180	0.156281
PSW_115	ARC_180	0.167698
PSW_116	ARC_180	0.146425
PSW_117	ARC_180	0.137064
PSW_118	ARC_180	0.17786
PSW_119	ARC_180	0.140272
PSW_120	ARC_180	0.116048
PSW_121	ARC_180	0.189193
[truncated: 14,003 more rows]

## Sheet: Supplementary Data S7
from	to	similarity
ANE_150	ANE_004	0.423243
ANE_151	ANE_004	0.427858
ANE_152	ANE_004	0.34578
ANE_155	ANE_004	0.317139
ANW_141	ANE_004	0.321519
ANW_142	ANE_004	0.323732
ANW_143	ANE_004	0.350561
ANW_144	ANE_004	0.351019
ANW_145	ANE_004	0.098133
ANW_146	ANE_004	0.227507
ANW_147	ANE_004	0.31504
ANW_148	ANE_004	0.297092
ANW_149	ANE_004	0.381364
ARC_158	ANE_004	0.211358
ARC_163	ANE_004	0.047266
ARC_168	ANE_004	0.319941
ARC_173	ANE_004	0.086977
ARC_175	ANE_004	0.200355
ARC_178	ANE_004	0.195715
ARC_180	ANE_004	0.233021
ARC_188	ANE_004	0.226241
ARC_189	ANE_004	0.197557
ARC_191	ANE_004	0.103184
ARC_193	ANE_004	0.209245
ARC_194	ANE_004	0.220832
ARC_196	ANE_004	0.203445
ARC_201	ANE_004	0.202484
ARC_205	ANE_004	0.202669
ARC_206	ANE_004	0.25696
ARC_208	ANE_004	0.255672
ARC_209	ANE_004	0.24289
ARC_210	ANE_004	0.263666
ASE_066	ANE_004	0.386693
ASE_067	ANE_004	0.236691
ASE_068	ANE_004	0.266526
ASE_070	ANE_004	0.325213
ASE_071	ANE_004	0.349835
ASW_072	ANE_004	0.413937
ASW_076	ANE_004	0.33395
ASW_078	ANE_004	0.229085
ASW_080	ANE_004	0.122356
ASW_081	ANE_004	0.207382
ASW_082	ANE_004	0.224716
ASW_083	ANE_004	0.285233
ION_036	ANE_004	0.145536
ION_038	ANE_004	0.008925
ION_039	ANE_004	0.025308
ION_041	ANE_004	0.151619
ION_042	ANE_004	0.332655
ION_043	ANE_004	0.170974
ION_045	ANE_004	0.22234
ION_046	ANE_004	0.119926
ION_047	ANE_004	0.219722
ION_048	ANE_004	0.002716
IOS_049	ANE_004	0.27169
IOS_051	ANE_004	0.319382
IOS_052	ANE_004	0.324035
IOS_053	ANE_004	0.281924
IOS_054	ANE_004	0.246939
IOS_058	ANE_004	0.329668
IOS_062	ANE_004	0.215747
IOS_064	ANE_004	0.324594
IOS_065	ANE_004	0.311566
MED_005	ANE_004	0.411218
MED_006	ANE_004	0.158277
MED_007	ANE_004	0.203757
MED_008	ANE_004	0.27191
MED_009	ANE_004	0.092342
MED_010	ANE_004	0.256664
MED_011	ANE_004	0.289106
MED_018	ANE_004	0.396914
MED_020	ANE_004	0.317372
MED_022	ANE_004	0.419535
MED_023	ANE_004	0.334469
MED_024	ANE_004	0.469483
MED_025	ANE_004	0.438349
MED_026	ANE_004	0.550153
PON_109	ANE_004	0.283348
PON_129	ANE_004	0.3901
PON_130	ANE_004	0.281471
PON_131	ANE_004	0.184323
PON_132	ANE_004	0.393785
PON_133	ANE_004	0.434004
PON_134	ANE_004	0.181328
PON_135	ANE_004	0.232334
PON_136	ANE_004	0.409081
PON_137	ANE_004	0.341677
PON_138	ANE_004	0.370606
PON_139	ANE_004	0.309838
PON_140	ANE_004	0.303136
PSE_090	ANE_004	0.242061
PSE_092	ANE_004	0.155298
PSE_093	ANE_004	0.2036
PSE_094	ANE_004	0.266612
PSE_095	ANE_004	0.231005
PSE_096	ANE_004	0.288178
PSE_097	ANE_004	0.327588
PSE_098	ANE_004	0.317558
PSE_099	ANE_004	0.288572
PSE_100	ANE_004	0.235745
PSE_102	ANE_004	0.254066
PSE_106	ANE_004	0.336074
PSE_110	ANE_004	0.341036
PSE_111	ANE_004	0.23708
PSW_112	ANE_004	0.275458
PSW_113	ANE_004	0.277622
PSW_114	ANE_004	0.036546
PSW_115	ANE_004	0.212032
PSW_116	ANE_004	0.166837
PSW_117	ANE_004	0.249503
PSW_118	ANE_004	0.142157
PSW_119	ANE_004	0.156828
PSW_120	ANE_004	0.181216
PSW_121	ANE_004	0.25686
PSW_122	ANE_004	0.289533
PSW_123	ANE_004	0.196752
PSW_124	ANE_004	0.295817
PSW_125	ANE_004	0.199729
PSW_126	ANE_004	0.02088
PSW_127	ANE_004	0.314267
PSW_128	ANE_004	0.381819
RED_031	ANE_004	0.373209
RED_032	ANE_004	0.416856
RED_033	ANE_004	0.364229
RED_034	ANE_004	0.317209
SOC_084	ANE_004	0.259112
SOC_085	ANE_004	0.261479
SOC_086	ANE_004	0.142845
SOC_087	ANE_004	0.053676
SOC_088	ANE_004	0.215336
SOC_089	ANE_004	0.21805
ANE_004	ANE_150	0.423243
ANE_151	ANE_150	0.707208
ANE_152	ANE_150	0.443151
ANE_155	ANE_150	0.428032
ANW_141	ANE_150	0.520962
ANW_142	ANE_150	0.47241
ANW_143	ANE_150	0.590187
ANW_144	ANE_150	0.620034
ANW_145	ANE_150	0.105942
ANW_146	ANE_150	0.449123
ANW_147	ANE_150	0.488535
ANW_148	ANE_150	0.490248
ANW_149	ANE_150	0.656802
ARC_158	ANE_150	0.34589
ARC_163	ANE_150	0.058137
ARC_168	ANE_150	0.398125
ARC_173	ANE_150	0.120372
ARC_175	ANE_150	0.336068
ARC_178	ANE_150	0.331658
ARC_180	ANE_150	0.323332
ARC_188	ANE_150	0.325957
ARC_189	ANE_150	0.337392
ARC_191	ANE_150	0.133375
ARC_193	ANE_150	0.354069
ARC_194	ANE_150	0.362713
ARC_196	ANE_150	0.334281
ARC_201	ANE_150	0.341043
ARC_205	ANE_150	0.344757
ARC_206	ANE_150	0.368934
ARC_208	ANE_150	0.38925
ARC_209	ANE_150	0.364994
ARC_210	ANE_150	0.378502
ASE_066	ANE_150	0.424193
ASE_067	ANE_150	0.324835
ASE_068	ANE_150	0.405889
ASE_070	ANE_150	0.588425
ASE_071	ANE_150	0.601673
ASW_072	ANE_150	0.532097
ASW_076	ANE_150	0.49604
ASW_078	ANE_150	0.286999
ASW_080	ANE_150	0.164419
ASW_081	ANE_150	0.317986
ASW_082	ANE_150	0.377281
ASW_083	ANE_150	0.357026
ION_036	ANE_150	0.17446
ION_038	ANE_150	0.007236
ION_039	ANE_150	0.026377
ION_041	ANE_150	0.162281
ION_042	ANE_150	0.429682
ION_043	ANE_150	0.205528
ION_045	ANE_150	0.30554
ION_046	ANE_150	0.113658
ION_047	ANE_150	0.269102
ION_048	ANE_150	0.002971
IOS_049	ANE_150	0.449482
IOS_051	ANE_150	0.524351
IOS_052	ANE_150	0.537965
IOS_053	ANE_150	0.382105
IOS_054	ANE_150	0.315245
IOS_058	ANE_150	0.420718
IOS_062	ANE_150	0.298813
IOS_064	ANE_150	0.511114
IOS_065	ANE_150	0.492381
MED_005	ANE_150	0.304167
MED_006	ANE_150	0.183508
MED_007	ANE_150	0.189617
MED_008	ANE_150	0.28994
MED_009	ANE_150	0.085072
MED_010	ANE_150	0.204366
MED_011	ANE_150	0.231756
MED_018	ANE_150	0.380439
MED_020	ANE_150	0.484795
MED_022	ANE_150	0.58921
MED_023	ANE_150	0.348119
MED_024	ANE_150	0.56989
MED_025	ANE_150	0.632227
MED_026	ANE_150	0.571679
PON_109	ANE_150	0.42411
PON_129	ANE_150	0.497241
PON_130	ANE_150	0.372789
PON_131	ANE_150	0.254691
PON_132	ANE_150	0.443622
PON_133	ANE_150	0.425344
PON_134	ANE_150	0.194636
PON_135	ANE_150	0.257201
PON_136	ANE_150	0.564104
PON_137	ANE_150	0.495115
PON_138	ANE_150	0.488543
PON_139	ANE_150	0.499606
PON_140	ANE_150	0.440972
PSE_090	ANE_150	0.263755
PSE_092	ANE_150	0.17154
PSE_093	ANE_150	0.361748
PSE_094	ANE_150	0.277048
PSE_095	ANE_150	0.32507
PSE_096	ANE_150	0.25059
PSE_097	ANE_150	0.300762
PSE_098	ANE_150	0.532413
PSE_099	ANE_150	0.344942
PSE_100	ANE_150	0.250502
PSE_102	ANE_150	0.45844
PSE_106	ANE_150	0.435285
PSE_110	ANE_150	0.527293
PSE_111	ANE_150	0.272633
PSW_112	ANE_150	0.379791
PSW_113	ANE_150	0.413999
PSW_114	ANE_150	0.049424
PSW_115	ANE_150	0.339684
PSW_116	ANE_150	0.200766
PSW_117	ANE_150	0.346965
PSW_118	ANE_150	0.178709
PSW_119	ANE_150	0.18732
PSW_120	ANE_150	0.232617
PSW_121	ANE_150	0.401575
PSW_122	ANE_150	0.371368
PSW_123	ANE_150	0.258088
PSW_124	ANE_150	0.411952
PSW_125	ANE_150	0.258335
PSW_126	ANE_150	0.024234
PSW_127	ANE_150	0.380267
PSW_128	ANE_150	0.466279
RED_031	ANE_150	0.465171
RED_032	ANE_150	0.324575
RED_033	ANE_150	0.46024
RED_034	ANE_150	0.45825
SOC_084	ANE_150	0.398481
SOC_085	ANE_150	0.412262
SOC_086	ANE_150	0.209769
SOC_087	ANE_150	0.033706
SOC_088	ANE_150	0.298202
SOC_089	ANE_150	0.368129
ANE_004	ANE_151	0.427858
ANE_150	ANE_151	0.707208
ANE_152	ANE_151	0.400206
ANE_155	ANE_151	0.371205
ANW_141	ANE_151	0.449076
ANW_142	ANE_151	0.447722
ANW_143	ANE_151	0.535513
ANW_144	ANE_151	0.603504
ANW_145	ANE_151	0.117703
ANW_146	ANE_151	0.391007
ANW_147	ANE_151	0.47487
ANW_148	ANE_151	0.489127
ANW_149	ANE_151	0.594956
ARC_158	ANE_151	0.283395
ARC_163	ANE_151	0.060811
ARC_168	ANE_151	0.379878
ARC_173	ANE_151	0.123603
ARC_175	ANE_151	0.273938
ARC_178	ANE_151	0.268867
ARC_180	ANE_151	0.315102
ARC_188	ANE_151	0.295415
ARC_189	ANE_151	0.27066
ARC_191	ANE_151	0.129578
ARC_193	ANE_151	0.28833
ARC_194	ANE_151	0.298803
ARC_196	ANE_151	0.278893
ARC_201	ANE_151	0.274993
ARC_205	ANE_151	0.277375
ARC_206	ANE_151	0.3182
ARC_208	ANE_151	0.332193
ARC_209	ANE_151	0.304114
ARC_210	ANE_151	0.339348
ASE_066	ANE_151	0.373951
ASE_067	ANE_151	0.316381
ASE_068	ANE_151	0.361103
ASE_070	ANE_151	0.521376
ASE_071	ANE_151	0.567875
ASW_072	ANE_151	0.546044
ASW_076	ANE_151	0.447523
ASW_078	ANE_151	0.312849
ASW_080	ANE_151	0.188858
ASW_081	ANE_151	0.265877
ASW_082	ANE_151	0.308843
ASW_083	ANE_151	0.311993
ION_036	ANE_151	0.191
ION_038	ANE_151	0.010543
ION_039	ANE_151	0.027081
ION_041	ANE_151	0.173189
ION_042	ANE_151	0.376559
ION_043	ANE_151	0.218457
ION_045	ANE_151	0.308617
ION_046	ANE_151	0.120488
ION_047	ANE_151	0.265499
ION_048	ANE_151	0.004262
IOS_049	ANE_151	0.379825
IOS_051	ANE_151	0.480452
IOS_052	ANE_151	0.490888
IOS_053	ANE_151	0.364583
IOS_054	ANE_151	0.3195
IOS_058	ANE_151	0.414796
IOS_062	ANE_151	0.307937
IOS_064	ANE_151	0.528965
IOS_065	ANE_151	0.439011
MED_005	ANE_151	0.322484
MED_006	ANE_151	0.188686
MED_007	ANE_151	0.217397
MED_008	ANE_151	0.312273
MED_009	ANE_151	0.093016
MED_010	ANE_151	0.225483
MED_011	ANE_151	0.255158
MED_018	ANE_151	0.388224
MED_020	ANE_151	0.48357
MED_022	ANE_151	0.505297
MED_023	ANE_151	0.36997
MED_024	ANE_151	0.502766
MED_025	ANE_151	0.552628
MED_026	ANE_151	0.544846
PON_109	ANE_151	0.378236
PON_129	ANE_151	0.46565
PON_130	ANE_151	0.379665
PON_131	ANE_151	0.27211
PON_132	ANE_151	0.41196
PON_133	ANE_151	0.367787
PON_134	ANE_151	0.217906
PON_135	ANE_151	0.272015
PON_136	ANE_151	0.563457
PON_137	ANE_151	0.445337
PON_138	ANE_151	0.468595
PON_139	ANE_151	0.437951
PON_140	ANE_151	0.406304
PSE_090	ANE_151	0.296867
PSE_092	ANE_151	0.191779
PSE_093	ANE_151	0.321267
PSE_094	ANE_151	0.330329
PSE_095	ANE_151	0.349533
PSE_096	ANE_151	0.274665
PSE_097	ANE_151	0.326627
PSE_098	ANE_151	0.470976
PSE_099	ANE_151	0.35419
PSE_100	ANE_151	0.262792
PSE_102	ANE_151	0.405627
PSE_106	ANE_151	0.379254
PSE_110	ANE_151	0.462544
PSE_111	ANE_151	0.287369
PSW_112	ANE_151	0.4047
PSW_113	ANE_151	0.402985
PSW_114	ANE_151	0.056064
PSW_115	ANE_151	0.348642
PSW_116	ANE_151	0.211511
PSW_117	ANE_151	0.343659
PSW_118	ANE_151	0.192003
PSW_119	ANE_151	0.20555
PSW_120	ANE_151	0.244637
PSW_121	ANE_151	0.42412
PSW_122	ANE_151	0.372459
PSW_123	ANE_151	0.264042
PSW_124	ANE_151	0.411067
PSW_125	ANE_151	0.269619
PSW_126	ANE_151	0.024966
PSW_127	ANE_151	0.372385
PSW_128	ANE_151	0.455968
RED_031	ANE_151	0.403999
RED_032	ANE_151	0.314626
RED_033	ANE_151	0.399705
RED_034	ANE_151	0.429177
SOC_084	ANE_151	0.319555
SOC_085	ANE_151	0.381541
SOC_086	ANE_151	0.205559
SOC_087	ANE_151	0.03457
SOC_088	ANE_151	0.287703
SOC_089	ANE_151	0.297599
ANE_004	ANE_152	0.34578
ANE_150	ANE_152	0.443151
ANE_151	ANE_152	0.400206
ANE_155	ANE_152	0.363861
ANW_141	ANE_152	0.374972
ANW_142	ANE_152	0.354061
ANW_143	ANE_152	0.362529
ANW_144	ANE_152	0.363183
ANW_145	ANE_152	0.111288
ANW_146	ANE_152	0.242975
ANW_147	ANE_152	0.278385
ANW_148	ANE_152	0.307664
ANW_149	ANE_152	0.413065
ARC_158	ANE_152	0.267581
ARC_163	ANE_152	0.054864
ARC_168	ANE_152	0.319041
ARC_173	ANE_152	0.097284
ARC_175	ANE_152	0.259352
ARC_178	ANE_152	0.247096
ARC_180	ANE_152	0.240601
ARC_188	ANE_152	0.239578
ARC_189	ANE_152	0.254694
ARC_191	ANE_152	0.125537
ARC_193	ANE_152	0.259347
ARC_194	ANE_152	0.269723
ARC_196	ANE_152	0.243145
ARC_201	ANE_152	0.25718
ARC_205	ANE_152	0.26055
ARC_206	ANE_152	0.294612
ARC_208	ANE_152	0.294977
ARC_209	ANE_152	0.273485
ARC_210	ANE_152	0.311919
ASE_066	ANE_152	0.366841
ASE_067	ANE_152	0.295975
ASE_068	ANE_152	0.33898
ASE_070	ANE_152	0.335937
ASE_071	ANE_152	0.356591
ASW_072	ANE_152	0.389985
ASW_076	ANE_152	0.314882
ASW_078	ANE_152	0.237639
ASW_080	ANE_152	0.148057
ASW_081	ANE_152	0.286678
ASW_082	ANE_152	0.272007
ASW_083	ANE_152	0.43657
ION_036	ANE_152	0.146918
ION_038	ANE_152	0.0082
ION_039	ANE_152	0.014168
ION_041	ANE_152	0.149618
ION_042	ANE_152	0.317469
ION_043	ANE_152	0.158013
ION_045	ANE_152	0.227007
ION_046	ANE_152	0.10024
ION_047	ANE_152	0.241774
ION_048	ANE_152	0.002639
IOS_049	ANE_152	0.318844
IOS_051	ANE_152	0.366101
IOS_052	ANE_152	0.355591
IOS_053	ANE_152	0.306054
IOS_054	ANE_152	0.27484
IOS_058	ANE_152	0.336774
IOS_062	ANE_152	0.213713
IOS_064	ANE_152	0.324106
IOS_065	ANE_152	0.353073
MED_005	ANE_152	0.303748
MED_006	ANE_152	0.158246
MED_007	ANE_152	0.166064
MED_008	ANE_152	0.267009
MED_009	ANE_152	0.077989
MED_010	ANE_152	0.168926
MED_011	ANE_152	0.267237
MED_018	ANE_152	0.259944
MED_020	ANE_152	0.314956
MED_022	ANE_152	0.384539
MED_023	ANE_152	0.259334
MED_024	ANE_152	0.366137
MED_025	ANE_152	0.409995
MED_026	ANE_152	0.416833
PON_109	ANE_152	0.328929
PON_129	ANE_152	0.381816
PON_130	ANE_152	0.275323
PON_131	ANE_152	0.178583
PON_132	ANE_152	0.36549
PON_133	ANE_152	0.35837
PON_134	ANE_152	0.193791
PON_135	ANE_152	0.230428
PON_136	ANE_152	0.39392
PON_137	ANE_152	0.350093
PON_138	ANE_152	0.362745
PON_139	ANE_152	0.35184
PON_140	ANE_152	0.334707
PSE_090	ANE_152	0.269173
PSE_092	ANE_152	0.180193
PSE_093	ANE_152	0.241255
PSE_094	ANE_152	0.219585
PSE_095	ANE_152	0.24665
PSE_096	ANE_152	0.227337
PSE_097	ANE_152	0.276596
PSE_098	ANE_152	0.333476
PSE_099	ANE_152	0.332167
PSE_100	ANE_152	0.207911
PSE_102	ANE_152	0.284238
PSE_106	ANE_152	0.354408
PSE_110	ANE_152	0.355972
PSE_111	ANE_152	0.213547
PSW_112	ANE_152	0.266557
PSW_113	ANE_152	0.294331
PSW_114	ANE_152	0.032865
PSW_115	ANE_152	0.221659
PSW_116	ANE_152	0.17687
PSW_117	ANE_152	0.27489
PSW_118	ANE_152	0.162754
PSW_119	ANE_152	0.183056
PSW_120	ANE_152	0.219654
PSW_121	ANE_152	0.265848
PSW_122	ANE_152	0.330716
PSW_123	ANE_152	0.225482
PSW_124	ANE_152	0.342044
PSW_125	ANE_152	0.215535
PSW_126	ANE_152	0.01508
PSW_127	ANE_152	0.348373
PSW_128	ANE_152	0.352325
RED_031	ANE_152	0.345487
RED_032	ANE_152	0.261186
RED_033	ANE_152	0.344359
RED_034	ANE_152	0.332863
SOC_084	ANE_152	0.301768
SOC_085	ANE_152	0.285445
SOC_086	ANE_152	0.162698
SOC_087	ANE_152	0.021865
SOC_088	ANE_152	0.244429
SOC_089	ANE_152	0.266857
ANE_004	ANE_155	0.317139
ANE_150	ANE_155	0.428032
ANE_151	ANE_155	0.371205
ANE_152	ANE_155	0.363861
ANW_141	ANE_155	0.467289
ANW_142	ANE_155	0.43291
ANW_143	ANE_155	0.511365
ANW_144	ANE_155	0.417361
ANW_145	ANE_155	0.097947
ANW_146	ANE_155	0.427435
ANW_147	ANE_155	0.443367
ANW_148	ANE_155	0.321994
ANW_149	ANE_155	0.475208
ARC_158	ANE_155	0.53075
ARC_163	ANE_155	0.060367
ARC_168	ANE_155	0.477657
ARC_173	ANE_155	0.106308
ARC_175	ANE_155	0.458925
ARC_178	ANE_155	0.454915
ARC_180	ANE_155	0.334885
ARC_188	ANE_155	0.343442
ARC_189	ANE_155	0.42726
ARC_191	ANE_155	0.124983
ARC_193	ANE_155	0.440502
ARC_194	ANE_155	0.469407
ARC_196	ANE_155	0.381779
ARC_201	ANE_155	0.429637
ARC_205	ANE_155	0.424766
ARC_206	ANE_155	0.494268
ARC_208	ANE_155	0.545946
ARC_209	ANE_155	0.544282
ARC_210	ANE_155	0.522981
ASE_066	ANE_155	0.305103
ASE_067	ANE_155	0.313662
ASE_068	ANE_155	0.471728
ASE_070	ANE_155	0.471015
ASE_071	ANE_155	0.477806
ASW_072	ANE_155	0.338688
ASW_076	ANE_155	0.490806
ASW_078	ANE_155	0.182172
ASW_080	ANE_155	0.129121
ASW_081	ANE_155	0.383591
ASW_082	ANE_155	0.456859
ASW_083	ANE_155	0.389425
ION_036	ANE_155	0.16
ION_038	ANE_155	0.006524
ION_039	ANE_155	0.011819
ION_041	ANE_155	0.132487
ION_042	ANE_155	0.495463
ION_043	ANE_155	0.139367
ION_045	ANE_155	0.240392
ION_046	ANE_155	0.102216
ION_047	ANE_155	0.245228
ION_048	ANE_155	0.002461
IOS_049	ANE_155	0.442182
IOS_051	ANE_155	0.430832
IOS_052	ANE_155	0.4137
IOS_053	ANE_155	0.420571
IOS_054	ANE_155	0.275619
IOS_058	ANE_155	0.314488
IOS_062	ANE_155	0.187637
IOS_064	ANE_155	0.439844
IOS_065	ANE_155	0.462441
MED_005	ANE_155	0.231919
MED_006	ANE_155	0.154316
MED_007	ANE_155	0.148188
MED_008	ANE_155	0.216878
MED_009	ANE_155	0.063567
MED_010	ANE_155	0.184821
MED_011	ANE_155	0.220396
MED_018	ANE_155	0.233263
MED_020	ANE_155	0.322582
MED_022	ANE_155	0.424946
MED_023	ANE_155	0.360638
MED_024	ANE_155	0.457331
MED_025	ANE_155	0.407558
MED_026	ANE_155	0.341148
PON_109	ANE_155	0.413747
PON_129	ANE_155	0.388135
PON_130	ANE_155	0.273013
PON_131	ANE_155	0.192301
PON_132	ANE_155	0.400912
PON_133	ANE_155	0.39499
PON_134	ANE_155	0.255774
PON_135	ANE_155	0.236145
PON_136	ANE_155	0.38316
PON_137	ANE_155	0.466827
PON_138	ANE_155	0.365349
PON_139	ANE_155	0.45241
PON_140	ANE_155	0.430403
PSE_090	ANE_155	0.298991
PSE_092	ANE_155	0.17098
PSE_093	ANE_155	0.432393
PSE_094	ANE_155	0.217825
PSE_095	ANE_155	0.239891
PSE_096	ANE_155	0.246478
PSE_097	ANE_155	0.265844
PSE_098	ANE_155	0.424344
PSE_099	ANE_155	0.213236
PSE_100	ANE_155	0.25227
PSE_102	ANE_155	0.474216
PSE_106	ANE_155	0.372348
PSE_110	ANE_155	0.471904
PSE_111	ANE_155	0.205703
PSW_112	ANE_155	0.280166
PSW_113	ANE_155	0.338655
PSW_114	ANE_155	0.02744
PSW_115	ANE_155	0.222478
PSW_116	ANE_155	0.16376
PSW_117	ANE_155	0.296723
PSW_118	ANE_155	0.138357
PSW_119	ANE_155	0.147592
PSW_120	ANE_155	0.1648
PSW_121	ANE_155	0.288603
PSW_122	ANE_155	0.323666
PSW_123	ANE_155	0.232021
PSW_124	ANE_155	0.333186
PSW_125	ANE_155	0.276128
PSW_126	ANE_155	0.008673
PSW_127	ANE_155	0.273828
PSW_128	ANE_155	0.324336
RED_031	ANE_155	0.471744
RED_032	ANE_155	0.228437
RED_033	ANE_155	0.467889
RED_034	ANE_155	0.37025
SOC_084	ANE_155	0.510576
SOC_085	ANE_155	0.342665
SOC_086	ANE_155	0.168347
SOC_087	ANE_155	0.023587
SOC_088	ANE_155	0.231258
SOC_089	ANE_155	0.449018
ANE_004	ANW_141	0.321519
ANE_150	ANW_141	0.520962
ANE_151	ANW_141	0.449076
ANE_152	ANW_141	0.374972
ANE_155	ANW_141	0.467289
ANW_142	ANW_141	0.525503
ANW_143	ANW_141	0.62487
ANW_144	ANW_141	0.517557
ANW_145	ANW_141	0.091814
ANW_146	ANW_141	0.440621
ANW_147	ANW_141	0.411486
ANW_148	ANW_141	0.353286
ANW_149	ANW_141	0.460798
ARC_158	ANW_141	0.437677
ARC_163	ANW_141	0.056778
ARC_168	ANW_141	0.407769
ARC_173	ANW_141	0.114935
ARC_175	ANW_141	0.428099
ARC_178	ANW_141	0.422695
ARC_180	ANW_141	0.3232
ARC_188	ANW_141	0.351794
ARC_189	ANW_141	0.426711
ARC_191	ANW_141	0.135594
ARC_193	ANW_141	0.442642
ARC_194	ANW_141	0.445777
ARC_196	ANW_141	0.385886
ARC_201	ANW_141	0.437144
ARC_205	ANW_141	0.435536
ARC_206	ANW_141	0.416222
ARC_208	ANW_141	0.45947
ARC_209	ANW_141	0.444387
ARC_210	ANW_141	0.417882
ASE_066	ANW_141	0.340247
ASE_067	ANW_141	0.343332
ASE_068	ANW_141	0.400467
ASE_070	ANW_141	0.488873
ASE_071	ANW_141	0.599247
ASW_072	ANW_141	0.481731
ASW_076	ANW_141	0.534882
ASW_078	ANW_141	0.232753
ASW_080	ANW_141	0.149596
ASW_081	ANW_141	0.350552
ASW_082	ANW_141	0.454559
ASW_083	ANW_141	0.354044
ION_036	ANW_141	0.173774
ION_038	ANW_141	0.011049
ION_039	ANW_141	0.013952
ION_041	ANW_141	0.177441
ION_042	ANW_141	0.579257
ION_043	ANW_141	0.226111
ION_045	ANW_141	0.331125
ION_046	ANW_141	0.132822
ION_047	ANW_141	0.299375
ION_048	ANW_141	0.003675
IOS_049	ANW_141	0.624119
IOS_051	ANW_141	0.521242
IOS_052	ANW_141	0.509962
IOS_053	ANW_141	0.395163
IOS_054	ANW_141	0.359217
IOS_058	ANW_141	0.423148
IOS_062	ANW_141	0.278308
IOS_064	ANW_141	0.471398
IOS_065	ANW_141	0.500726
MED_005	ANW_141	0.268521
MED_006	ANW_141	0.197846
MED_007	ANW_141	0.201236
MED_008	ANW_141	0.271644
MED_009	ANW_141	0.100096
MED_010	ANW_141	0.17417
MED_011	ANW_141	0.248645
MED_018	ANW_141	0.303618
MED_020	ANW_141	0.411533
MED_022	ANW_141	0.509386
MED_023	ANW_141	0.283001
MED_024	ANW_141	0.480819
MED_025	ANW_141	0.476153
MED_026	ANW_141	0.441931
PON_109	ANW_141	0.459019
PON_129	ANW_141	0.464629
PON_130	ANW_141	0.377604
PON_131	ANW_141	0.260218
PON_132	ANW_141	0.422007
PON_133	ANW_141	0.372782
PON_134	ANW_141	0.1949
PON_135	ANW_141	0.22248
PON_136	ANW_141	0.50945
PON_137	ANW_141	0.524041
PON_138	ANW_141	0.496551
PON_139	ANW_141	0.513116
PON_140	ANW_141	0.479498
PSE_090	ANW_141	0.230885
PSE_092	ANW_141	0.178184
PSE_093	ANW_141	0.373235
PSE_094	ANW_141	0.246451
PSE_095	ANW_141	0.29197
PSE_096	ANW_141	0.226938
PSE_097	ANW_141	0.268824
PSE_098	ANW_141	0.475135
PSE_099	ANW_141	0.282701
PSE_100	ANW_141	0.214762
PSE_102	ANW_141	0.492216
PSE_106	ANW_141	0.440157
PSE_110	ANW_141	0.495132
PSE_111	ANW_141	0.242415
PSW_112	ANW_141	0.34893
PSW_113	ANW_141	0.502733
PSW_114	ANW_141	0.04904
PSW_115	ANW_141	0.330678
PSW_116	ANW_141	0.204992
PSW_117	ANW_141	0.402396
PSW_118	ANW_141	0.188309
PSW_119	ANW_141	0.200584
PSW_120	ANW_141	0.242267
PSW_121	ANW_141	0.379883
PSW_122	ANW_141	0.355197
PSW_123	ANW_141	0.253113
PSW_124	ANW_141	0.383878
PSW_125	ANW_141	0.255124
PSW_126	ANW_141	0.011259
PSW_127	ANW_141	0.335158
PSW_128	ANW_141	0.40919
RED_031	ANW_141	0.545082
RED_032	ANW_141	0.298213
RED_033	ANW_141	0.537481
RED_034	ANW_141	0.474174
SOC_084	ANW_141	0.463169
SOC_085	ANW_141	0.47035
SOC_086	ANW_141	0.218782
SOC_087	ANW_141	0.01697
SOC_088	ANW_141	0.329282
SOC_089	ANW_141	0.448434
ANE_004	ANW_142	0.323732
ANE_150	ANW_142	0.47241
ANE_151	ANW_142	0.447722
ANE_152	ANW_142	0.354061
ANE_155	ANW_142	0.43291
ANW_141	ANW_142	0.525503
ANW_143	ANW_142	0.539249
ANW_144	ANW_142	0.47715
ANW_145	ANW_142	0.128159
ANW_146	ANW_142	0.397738
ANW_147	ANW_142	0.511055
ANW_148	ANW_142	0.496973
ANW_149	ANW_142	0.50478
ARC_158	ANW_142	0.357289
ARC_163	ANW_142	0.055352
ARC_168	ANW_142	0.348074
ARC_173	ANW_142	0.104777
ARC_175	ANW_142	0.307876
ARC_178	ANW_142	0.303169
ARC_180	ANW_142	0.294515
ARC_188	ANW_142	0.29452
ARC_189	ANW_142	0.295802
ARC_191	ANW_142	0.118171
ARC_193	ANW_142	0.306986
ARC_194	ANW_142	0.318471
ARC_196	ANW_142	0.298328
ARC_201	ANW_142	0.299255
ARC_205	ANW_142	0.30204
ARC_206	ANW_142	0.318822
ARC_208	ANW_142	0.328621
ARC_209	ANW_142	0.317666
ARC_210	ANW_142	0.329159
ASE_066	ANW_142	0.304033
ASE_067	ANW_142	0.304634
ASE_068	ANW_142	0.378323
ASE_070	ANW_142	0.434874
ASE_071	ANW_142	0.499835
ASW_072	ANW_142	0.477888
ASW_076	ANW_142	0.45134
ASW_078	ANW_142	0.269914
ASW_080	ANW_142	0.146167
ASW_081	ANW_142	0.273544
ASW_082	ANW_142	0.326302
ASW_083	ANW_142	0.324354
ION_036	ANW_142	0.219216
ION_038	ANW_142	0.016446
ION_039	ANW_142	0.023984
ION_041	ANW_142	0.185497
ION_042	ANW_142	0.439528
ION_043	ANW_142	0.190737
ION_045	ANW_142	0.301106
ION_046	ANW_142	0.127244
ION_047	ANW_142	0.31023
ION_048	ANW_142	0.003264
IOS_049	ANW_142	0.428376
IOS_051	ANW_142	0.488507
IOS_052	ANW_142	0.441907
IOS_053	ANW_142	0.462413
IOS_054	ANW_142	0.289173
IOS_058	ANW_142	0.400321
IOS_062	ANW_142	0.277286
IOS_064	ANW_142	0.46584
IOS_065	ANW_142	0.417922
MED_005	ANW_142	0.27045
MED_006	ANW_142	0.172663
MED_007	ANW_142	0.196127
MED_008	ANW_142	0.288324
MED_009	ANW_142	0.09872
MED_010	ANW_142	0.216285
MED_011	ANW_142	0.217709
MED_018	ANW_142	0.308409
MED_020	ANW_142	0.400093
MED_022	ANW_142	0.421014
MED_023	ANW_142	0.359208
MED_024	ANW_142	0.432932
MED_025	ANW_142	0.449676
MED_026	ANW_142	0.439629
PON_109	ANW_142	0.370562
PON_129	ANW_142	0.414514
PON_130	ANW_142	0.392587
PON_131	ANW_142	0.257313
PON_132	ANW_142	0.405583
PON_133	ANW_142	0.369788
PON_134	ANW_142	0.268959
PON_135	ANW_142	0.252989
PON_136	ANW_142	0.449308
PON_137	ANW_142	0.433516
PON_138	ANW_142	0.466393
PON_139	ANW_142	0.42255
PON_140	ANW_142	0.395638
PSE_090	ANW_142	0.338664
PSE_092	ANW_142	0.155297
PSE_093	ANW_142	0.358073
PSE_094	ANW_142	0.263213
PSE_095	ANW_142	0.274641
PSE_096	ANW_142	0.21177
PSE_097	ANW_142	0.26531
PSE_098	ANW_142	0.420619
PSE_099	ANW_142	0.317291
PSE_100	ANW_142	0.367928
PSE_102	ANW_142	0.437477
PSE_106	ANW_142	0.350237
PSE_110	ANW_142	0.42032
PSE_111	ANW_142	0.32821
PSW_112	ANW_142	0.378132
PSW_113	ANW_142	0.39762
PSW_114	ANW_142	0.039642
PSW_115	ANW_142	0.304481
PSW_116	ANW_142	0.163482
PSW_117	ANW_142	0.331206
PSW_118	ANW_142	0.16872
PSW_119	ANW_142	0.154628
PSW_120	ANW_142	0.227972
PSW_121	ANW_142	0.386046
PSW_122	ANW_142	0.359845
PSW_123	ANW_142	0.231314
PSW_124	ANW_142	0.379481
PSW_125	ANW_142	0.381253
PSW_126	ANW_142	0.011799
PSW_127	ANW_142	0.324872
PSW_128	ANW_142	0.368874
RED_031	ANW_142	0.445695
RED_032	ANW_142	0.297372
RED_033	ANW_142	0.43888
RED_034	ANW_142	0.421852
SOC_084	ANW_142	0.343276
SOC_085	ANW_142	0.367903
SOC_086	ANW_142	0.188006
SOC_087	ANW_142	0.017494
SOC_088	ANW_142	0.258134
SOC_089	ANW_142	0.326941
ANE_004	ANW_143	0.350561
ANE_150	ANW_143	0.590187
ANE_151	ANW_143	0.535513
ANE_152	ANW_143	0.362529
ANE_155	ANW_143	0.511365
ANW_141	ANW_143	0.62487
ANW_142	ANW_143	0.539249
ANW_144	ANW_143	0.608303
ANW_145	ANW_143	0.081858
ANW_146	ANW_143	0.485485
ANW_147	ANW_143	0.46466
ANW_148	ANW_143	0.400567
ANW_149	ANW_143	0.592416
ARC_158	ANW_143	0.458309
ARC_163	ANW_143	0.051545
ARC_168	ANW_143	0.408733
ARC_173	ANW_143	0.10591
ARC_175	ANW_143	0.455782
ARC_178	ANW_143	0.451206
ARC_180	ANW_143	0.331348
ARC_188	ANW_143	0.323406
ARC_189	ANW_143	0.415131
ARC_191	ANW_143	0.117191
ARC_193	ANW_143	0.446906
ARC_194	ANW_143	0.464658
ARC_196	ANW_143	0.370313
ARC_201	ANW_143	0.43018
ARC_205	ANW_143	0.420599
ARC_206	ANW_143	0.431803
ARC_208	ANW_143	0.47918
ARC_209	ANW_143	0.48105
ARC_210	ANW_143	0.454475
ASE_066	ANW_143	0.325463
ASE_067	ANW_143	0.315586
ASE_068	ANW_143	0.452733
ASE_070	ANW_143	0.645307
ASE_071	ANW_143	0.687648
ASW_072	ANW_143	0.531197
ASW_076	ANW_143	0.661784
ASW_078	ANW_143	0.223429
ASW_080	ANW_143	0.150822
ASW_081	ANW_143	0.392268
ASW_082	ANW_143	0.486182
ASW_083	ANW_143	0.391454
ION_036	ANW_143	0.152174
ION_038	ANW_143	0.008168
ION_039	ANW_143	0.022471
ION_041	ANW_143	0.15579
ION_042	ANW_143	0.554957
ION_043	ANW_143	0.212029
ION_045	ANW_143	0.298722
ION_046	ANW_143	0.104244
ION_047	ANW_143	0.265699
ION_048	ANW_143	0.003399
IOS_049	ANW_143	0.544174
IOS_051	ANW_143	0.587353
IOS_052	ANW_143	0.541497
IOS_053	ANW_143	0.405713
IOS_054	ANW_143	0.323585
IOS_058	ANW_143	0.402166
IOS_062	ANW_143	0.270298
IOS_064	ANW_143	0.565709
IOS_065	ANW_143	0.562585
MED_005	ANW_143	0.281142
MED_006	ANW_143	0.167728
MED_007	ANW_143	0.20655
MED_008	ANW_143	0.288398
MED_009	ANW_143	0.095489
MED_010	ANW_143	0.193344
MED_011	ANW_143	0.231046
MED_018	ANW_143	0.329929
MED_020	ANW_143	0.431075
MED_022	ANW_143	0.522482
MED_023	ANW_143	0.301239
MED_024	ANW_143	0.592371
MED_025	ANW_143	0.516134
MED_026	ANW_143	0.456974
PON_109	ANW_143	0.492586
PON_129	ANW_143	0.533954
PON_130	ANW_143	0.394717
PON_131	ANW_143	0.247976
PON_132	ANW_143	0.47023
PON_133	ANW_143	0.425563
PON_134	ANW_143	0.198383
PON_135	ANW_143	0.258117
PON_136	ANW_143	0.545747
PON_137	ANW_143	0.60086
PON_138	ANW_143	0.498273
PON_139	ANW_143	0.591379
PON_140	ANW_143	0.548644
PSE_090	ANW_143	0.249762
PSE_092	ANW_143	0.187562
PSE_093	ANW_143	0.461296
PSE_094	ANW_143	0.246182
PSE_095	ANW_143	0.278489
PSE_096	ANW_143	0.278209
PSE_097	ANW_143	0.323306
PSE_098	ANW_143	0.557307
PSE_099	ANW_143	0.281191
PSE_100	ANW_143	0.238706
PSE_102	ANW_143	0.553498
PSE_106	ANW_143	0.441093
PSE_110	ANW_143	0.569403
PSE_111	ANW_143	0.25311
PSW_112	ANW_143	0.352515
PSW_113	ANW_143	0.397277
PSW_114	ANW_143	0.037213
PSW_115	ANW_143	0.295841
PSW_116	ANW_143	0.198548
PSW_117	ANW_143	0.343767
PSW_118	ANW_143	0.170544
PSW_119	ANW_143	0.180354
PSW_120	ANW_143	0.221921
PSW_121	ANW_143	0.370312
PSW_122	ANW_143	0.386528
PSW_123	ANW_143	0.295506
PSW_124	ANW_143	0.424325
PSW_125	ANW_143	0.254286
PSW_126	ANW_143	0.013719
PSW_127	ANW_143	0.357841
PSW_128	ANW_143	0.449282
RED_031	ANW_143	0.595866
RED_032	ANW_143	0.301199
RED_033	ANW_143	0.590479
RED_034	ANW_143	0.464835
SOC_084	ANW_143	0.515078
SOC_085	ANW_143	0.369657
SOC_086	ANW_143	0.178192
SOC_087	ANW_143	0.01932
SOC_088	ANW_143	0.244213
SOC_089	ANW_143	0.489797
ANE_004	ANW_144	0.351019
ANE_150	ANW_144	0.620034
ANE_151	ANW_144	0.603504
ANE_152	ANW_144	0.363183
ANE_155	ANW_144	0.417361
ANW_141	ANW_144	0.517557
ANW_142	ANW_144	0.47715
ANW_143	ANW_144	0.608303
ANW_145	ANW_144	0.100509
ANW_146	ANW_144	0.418743
ANW_147	ANW_144	0.459231
ANW_148	ANW_144	0.442398
ANW_149	ANW_144	0.547712
ARC_158	ANW_144	0.328978
ARC_163	ANW_144	0.078215
ARC_168	ANW_144	0.463379
ARC_173	ANW_144	0.132896
ARC_175	ANW_144	0.318946
ARC_178	ANW_144	0.311781
ARC_180	ANW_144	0.347549
ARC_188	ANW_144	0.333835
ARC_189	ANW_144	0.318063
ARC_191	ANW_144	0.149376
ARC_193	ANW_144	0.334702
ARC_194	ANW_144	0.346349
ARC_196	ANW_144	0.326422
ARC_201	ANW_144	0.323287
ARC_205	ANW_144	0.325311
ARC_206	ANW_144	0.389121
ARC_208	ANW_144	0.393657
ARC_209	ANW_144	0.357802
ARC_210	ANW_144	0.400692
ASE_066	ANW_144	0.336786
ASE_067	ANW_144	0.341821
ASE_068	ANW_144	0.383702
ASE_070	ANW_144	0.540294
ASE_071	ANW_144	0.588162
ASW_072	ANW_144	0.560998
ASW_076	ANW_144	0.470455
ASW_078	ANW_144	0.267799
ASW_080	ANW_144	0.185307
ASW_081	ANW_144	0.282069
ASW_082	ANW_144	0.342091
ASW_083	ANW_144	0.338479
ION_036	ANW_144	0.179116
ION_038	ANW_144	0.008776
ION_039	ANW_144	0.025416
ION_041	ANW_144	0.170934
ION_042	ANW_144	0.429087
ION_043	ANW_144	0.229455
ION_045	ANW_144	0.323866
ION_046	ANW_144	0.124798
ION_047	ANW_144	0.276168
ION_048	ANW_144	0.003864
IOS_049	ANW_144	0.424025
IOS_051	ANW_144	0.492507
IOS_052	ANW_144	0.515783
IOS_053	ANW_144	0.369033
IOS_054	ANW_144	0.343121
IOS_058	ANW_144	0.41663
IOS_062	ANW_144	0.309223
IOS_064	ANW_144	0.521246
IOS_065	ANW_144	0.460156
MED_005	ANW_144	0.285898
MED_006	ANW_144	0.194002
MED_007	ANW_144	0.218309
MED_008	ANW_144	0.305868
MED_009	ANW_144	0.096971
MED_010	ANW_144	0.222022
MED_011	ANW_144	0.25348
MED_018	ANW_144	0.351258
MED_020	ANW_144	0.572552
MED_022	ANW_144	0.54953
MED_023	ANW_144	0.353985
MED_024	ANW_144	0.474483
MED_025	ANW_144	0.548507
MED_026	ANW_144	0.476748
PON_109	ANW_144	0.40487
PON_129	ANW_144	0.465938
PON_130	ANW_144	0.39783
PON_131	ANW_144	0.267493
PON_132	ANW_144	0.415478
PON_133	ANW_144	0.32636
PON_134	ANW_144	0.219926
PON_135	ANW_144	0.266529
PON_136	ANW_144	0.566421
PON_137	ANW_144	0.45072
PON_138	ANW_144	0.470232
PON_139	ANW_144	0.46926
PON_140	ANW_144	0.430114
PSE_090	ANW_144	0.264573
PSE_092	ANW_144	0.198772
PSE_093	ANW_144	0.343617
PSE_094	ANW_144	0.295614
PSE_095	ANW_144	0.346804
PSE_096	ANW_144	0.270827
PSE_097	ANW_144	0.336449
PSE_098	ANW_144	0.48955
PSE_099	ANW_144	0.307281
PSE_100	ANW_144	0.230759
PSE_102	ANW_144	0.431151
PSE_106	ANW_144	0.369281
PSE_110	ANW_144	0.468055
PSE_111	ANW_144	0.280002
PSW_112	ANW_144	0.443801
PSW_113	ANW_144	0.419555
PSW_114	ANW_144	0.049544
PSW_115	ANW_144	0.385626
PSW_116	ANW_144	0.22749
PSW_117	ANW_144	0.374763
PSW_118	ANW_144	0.196044
PSW_119	ANW_144	0.221484
PSW_120	ANW_144	0.259984
PSW_121	ANW_144	0.474839
PSW_122	ANW_144	0.381313
PSW_123	ANW_144	0.269845
PSW_124	ANW_144	0.410077
PSW_125	ANW_144	0.273054
PSW_126	ANW_144	0.018366
PSW_127	ANW_144	0.348746
PSW_128	ANW_144	0.427431
RED_031	ANW_144	0.410649
RED_032	ANW_144	0.291516
RED_033	ANW_144	0.404374
RED_034	ANW_144	0.473597
SOC_084	ANW_144	0.35454
SOC_085	ANW_144	0.418574
SOC_086	ANW_144	0.217427
SOC_087	ANW_144	0.024407
SOC_088	ANW_144	0.309518
SOC_089	ANW_144	0.334855
ANE_004	ANW_145	0.098133
ANE_150	ANW_145	0.105942
ANE_151	ANW_145	0.117703
ANE_152	ANW_145	0.111288
ANE_155	ANW_145	0.097947
ANW_141	ANW_145	0.091814
ANW_142	ANW_145	0.128159
ANW_143	ANW_145	0.081858
ANW_144	ANW_145	0.100509
ANW_146	ANW_145	0.103992
ANW_147	ANW_145	0.164685
ANW_148	ANW_145	0.14162
ANW_149	ANW_145	0.125012
ARC_158	ANW_145	0.079103
ARC_163	ANW_145	0.044697
ARC_168	ANW_145	0.071027
ARC_173	ANW_145	0.054049
ARC_175	ANW_145	0.049284
ARC_178	ANW_145	0.049019
ARC_180	ANW_145	0.062348
ARC_188	ANW_145	0.066493
ARC_189	ANW_145	0.055083
ARC_191	ANW_145	0.05402
ARC_193	ANW_145	0.053863
ARC_194	ANW_145	0.05608
ARC_196	ANW_145	0.059833
ARC_201	ANW_145	0.053863
ARC_205	ANW_145	0.05632
ARC_206	ANW_145	0.059409
ARC_208	ANW_145	0.059136
ARC_209	ANW_145	0.053189
ARC_210	ANW_145	0.059243
ASE_066	ANW_145	0.092289
ASE_067	ANW_145	0.082508
ASE_068	ANW_145	0.106748
ASE_070	ANW_145	0.103267
ASE_071	ANW_145	0.086619
ASW_072	ANW_145	0.108242
ASW_076	ANW_145	0.07064
ASW_078	ANW_145	0.144836
ASW_080	ANW_145	0.092769
ASW_081	ANW_145	0.061046
ASW_082	ANW_145	0.058346
ASW_083	ANW_145	0.062895
ION_036	ANW_145	0.15324
ION_038	ANW_145	0.023255
ION_039	ANW_145	0.010425
ION_041	ANW_145	0.109277
ION_042	ANW_145	0.093848
ION_043	ANW_145	0.091691
ION_045	ANW_145	0.070685
ION_046	ANW_145	0.098673
ION_047	ANW_145	0.101806
ION_048	ANW_145	0.002987
IOS_049	ANW_145	0.078204
IOS_051	ANW_145	0.085584
IOS_052	ANW_145	0.084198
IOS_053	ANW_145	0.102263
IOS_054	ANW_145	0.080614
IOS_058	ANW_145	0.110557
IOS_062	ANW_145	0.099552
IOS_064	ANW_145	0.115116
IOS_065	ANW_145	0.092624
MED_005	ANW_145	0.119928
MED_006	ANW_145	0.178651
MED_007	ANW_145	0.111701
MED_008	ANW_145	0.113345
MED_009	ANW_145	0.093489
MED_010	ANW_145	0.118598
MED_011	ANW_145	0.105999
MED_018	ANW_145	0.091411
MED_020	ANW_145	0.123906
MED_022	ANW_145	0.09244
MED_023	ANW_145	0.132596
MED_024	ANW_145	0.084898
MED_025	ANW_145	0.110973
MED_026	ANW_145	0.118565
PON_109	ANW_145	0.085514
PON_129	ANW_145	0.08892
PON_130	ANW_145	0.098715
PON_131	ANW_145	0.067175
PON_132	ANW_145	0.097082
PON_133	ANW_145	0.101247
PON_134	ANW_145	0.111134
PON_135	ANW_145	0.112714
PON_136	ANW_145	0.092148
PON_137	ANW_145	0.074883
PON_138	ANW_145	0.09728
PON_139	ANW_145	0.079399
PON_140	ANW_145	0.075864
PSE_090	ANW_145	0.121466
PSE_092	ANW_145	0.046436
PSE_093	ANW_145	0.080257
PSE_094	ANW_145	0.1296
PSE_095	ANW_145	0.110951
PSE_096	ANW_145	0.069455
PSE_097	ANW_145	0.090367
PSE_098	ANW_145	0.086836
PSE_099	ANW_145	0.110287
PSE_100	ANW_145	0.122782
PSE_102	ANW_145	0.10573
PSE_106	ANW_145	0.079524
PSE_110	ANW_145	0.087021
PSE_111	ANW_145	0.135839
PSW_112	ANW_145	0.138118
PSW_113	ANW_145	0.084638
PSW_114	ANW_145	0.072443
PSW_115	ANW_145	0.128291
PSW_116	ANW_145	0.044246
PSW_117	ANW_145	0.073454
PSW_118	ANW_145	0.08724
PSW_119	ANW_145	0.054899
PSW_120	ANW_145	0.082163
PSW_121	ANW_145	0.143433
PSW_122	ANW_145	0.107151
PSW_123	ANW_145	0.077957
PSW_124	ANW_145	0.103153
PSW_125	ANW_145	0.109479
PSW_126	ANW_145	0.0074
PSW_127	ANW_145	0.087632
PSW_128	ANW_145	0.085804
RED_031	ANW_145	0.075276
RED_032	ANW_145	0.077014
RED_033	ANW_145	0.074703
RED_034	ANW_145	0.102361
SOC_084	ANW_145	0.05911
SOC_085	ANW_145	0.102863
SOC_086	ANW_145	0.082869
SOC_087	ANW_145	0.014171
SOC_088	ANW_145	0.110204
SOC_089	ANW_145	0.059592
ANE_004	ANW_146	0.227507
ANE_150	ANW_146	0.449123
ANE_151	ANW_146	0.391007
ANE_152	ANW_146	0.242975
ANE_155	ANW_146	0.427435
ANW_141	ANW_146	0.440621
ANW_142	ANW_146	0.397738
ANW_143	ANW_146	0.485485
ANW_144	ANW_146	0.418743
ANW_145	ANW_146	0.103992
ANW_147	ANW_146	0.585308
ANW_148	ANW_146	0.47612
ANW_149	ANW_146	0.487462
ARC_158	ANW_146	0.423546
ARC_163	ANW_146	0.052547
ARC_168	ANW_146	0.323173
ARC_173	ANW_146	0.104864
ARC_175	ANW_146	0.40872
ARC_178	ANW_146	0.40501
ARC_180	ANW_146	0.273306
ARC_188	ANW_146	0.28876
ARC_189	ANW_146	0.406587
ARC_191	ANW_146	0.09189
ARC_193	ANW_146	0.419196
ARC_194	ANW_146	0.428287
ARC_196	ANW_146	0.351584
ARC_201	ANW_146	0.397011
ARC_205	ANW_146	0.402316
ARC_206	ANW_146	0.337008
ARC_208	ANW_146	0.427431
ARC_209	ANW_146	0.432173
ARC_210	ANW_146	0.369617
ASE_066	ANW_146	0.245046
ASE_067	ANW_146	0.25673
ASE_068	ANW_146	0.358464
ASE_070	ANW_146	0.541493
ASE_071	ANW_146	0.446357
ASW_072	ANW_146	0.316295
ASW_076	ANW_146	0.47041
ASW_078	ANW_146	0.20362
ASW_080	ANW_146	0.132223
ASW_081	ANW_146	0.28723
ASW_082	ANW_146	0.428518
ASW_083	ANW_146	0.271794
ION_036	ANW_146	0.164446
ION_038	ANW_146	0.00779
ION_039	ANW_146	0.008167
ION_041	ANW_146	0.12389
ION_042	ANW_146	0.447457
ION_043	ANW_146	0.138568
ION_045	ANW_146	0.223741
ION_046	ANW_146	0.094103
ION_047	ANW_146	0.215269
ION_048	ANW_146	0.002731
IOS_049	ANW_146	0.431717
IOS_051	ANW_146	0.400999
IOS_052	ANW_146	0.369104
IOS_053	ANW_146	0.325055
IOS_054	ANW_146	0.225679
IOS_058	ANW_146	0.278179
IOS_062	ANW_146	0.186342
IOS_064	ANW_146	0.423785
IOS_065	ANW_146	0.374328
MED_005	ANW_146	0.165532
MED_006	ANW_146	0.126861
MED_007	ANW_146	0.144912
MED_008	ANW_146	0.182601
MED_009	ANW_146	0.073022
MED_010	ANW_146	0.170591
MED_011	ANW_146	0.156339
MED_018	ANW_146	0.247851
MED_020	ANW_146	0.342362
MED_022	ANW_146	0.363723
MED_023	ANW_146	0.285175
MED_024	ANW_146	0.537258
MED_025	ANW_146	0.404923
MED_026	ANW_146	0.337434
PON_109	ANW_146	0.333608
PON_129	ANW_146	0.319129
PON_130	ANW_146	0.250371
PON_131	ANW_146	0.203198
PON_132	ANW_146	0.32006
PON_133	ANW_146	0.285057
PON_134	ANW_146	0.187606
PON_135	ANW_146	0.179288
PON_136	ANW_146	0.341667
PON_137	ANW_146	0.364561
PON_138	ANW_146	0.318944
PON_139	ANW_146	0.370818
PON_140	ANW_146	0.338276
PSE_090	ANW_146	0.22272
PSE_092	ANW_146	0.126178
PSE_093	ANW_146	0.530983
PSE_094	ANW_146	0.240455
PSE_095	ANW_146	0.228472
PSE_096	ANW_146	0.170293
PSE_097	ANW_146	0.205207
PSE_098	ANW_146	0.484098
PSE_099	ANW_146	0.20944
PSE_100	ANW_146	0.208455
PSE_102	ANW_146	0.581405
PSE_106	ANW_146	0.302781
PSE_110	ANW_146	0.39976
PSE_111	ANW_146	0.205628
PSW_112	ANW_146	0.330761
PSW_113	ANW_146	0.341208
PSW_114	ANW_146	0.042184
PSW_115	ANW_146	0.288265
PSW_116	ANW_146	0.129252
PSW_117	ANW_146	0.277965
PSW_118	ANW_146	0.131334
PSW_119	ANW_146	0.133269
PSW_120	ANW_146	0.177133
PSW_121	ANW_146	0.373642
PSW_122	ANW_146	0.254804
PSW_123	ANW_146	0.165647
PSW_124	ANW_146	0.259956
PSW_125	ANW_146	0.20759
PSW_126	ANW_146	0.011677
PSW_127	ANW_146	0.207402
PSW_128	ANW_146	0.263569
RED_031	ANW_146	0.384993
RED_032	ANW_146	0.199381
RED_033	ANW_146	0.384112
RED_034	ANW_146	0.340273
SOC_084	ANW_146	0.413241
SOC_085	ANW_146	0.343459
SOC_086	ANW_146	0.155657
SOC_087	ANW_146	0.018046
SOC_088	ANW_146	0.211905
SOC_089	ANW_146	0.41938
ANE_004	ANW_147	0.31504
ANE_150	ANW_147	0.488535
ANE_151	ANW_147	0.47487
ANE_152	ANW_147	0.278385
ANE_155	ANW_147	0.443367
ANW_141	ANW_147	0.411486
ANW_142	ANW_147	0.511055
ANW_143	ANW_147	0.46466
ANW_144	ANW_147	0.459231
ANW_145	ANW_147	0.164685
ANW_146	ANW_147	0.585308
ANW_148	ANW_147	0.563761
ANW_149	ANW_147	0.573507
ARC_158	ANW_147	0.364436
ARC_163	ANW_147	0.057112
ARC_168	ANW_147	0.361315
ARC_173	ANW_147	0.118145
ARC_175	ANW_147	0.309368
ARC_178	ANW_147	0.305031
ARC_180	ANW_147	0.310023
ARC_188	ANW_147	0.314365
ARC_189	ANW_147	0.299964
ARC_191	ANW_147	0.110645
ARC_193	ANW_147	0.312531
ARC_194	ANW_147	0.321092
ARC_196	ANW_147	0.305631
ARC_201	ANW_147	0.304866
ARC_205	ANW_147	0.305653
ARC_206	ANW_147	0.338767
ARC_208	ANW_147	0.344509
ARC_209	ANW_147	0.333958
ARC_210	ANW_147	0.352384
ASE_066	ANW_147	0.262941
ASE_067	ANW_147	0.286524
ASE_068	ANW_147	0.36481
ASE_070	ANW_147	0.486569
ASE_071	ANW_147	0.445799
ASW_072	ANW_147	0.387661
ASW_076	ANW_147	0.420699
ASW_078	ANW_147	0.268898
ASW_080	ANW_147	0.147433
ASW_081	ANW_147	0.256978
ASW_082	ANW_147	0.328174
ASW_083	ANW_147	0.279059
ION_036	ANW_147	0.211716
ION_038	ANW_147	0.00693
ION_039	ANW_147	0.009699
ION_041	ANW_147	0.147222
ION_042	ANW_147	0.39221
ION_043	ANW_147	0.15957
ION_045	ANW_147	0.241939
ION_046	ANW_147	0.10071
ION_047	ANW_147	0.249342
ION_048	ANW_147	0.002741
IOS_049	ANW_147	0.375593
IOS_051	ANW_147	0.390742
IOS_052	ANW_147	0.378129
IOS_053	ANW_147	0.412014
IOS_054	ANW_147	0.235206
IOS_058	ANW_147	0.312408
IOS_062	ANW_147	0.219429
IOS_064	ANW_147	0.487476
IOS_065	ANW_147	0.364091
MED_005	ANW_147	0.200443
MED_006	ANW_147	0.152147
MED_007	ANW_147	0.16483
MED_008	ANW_147	0.220818
MED_009	ANW_147	0.080866
MED_010	ANW_147	0.220641
MED_011	ANW_147	0.176536
MED_018	ANW_147	0.277322
MED_020	ANW_147	0.388366
MED_022	ANW_147	0.398852
MED_023	ANW_147	0.382523
MED_024	ANW_147	0.485941
MED_025	ANW_147	0.453582
MED_026	ANW_147	0.400043
PON_109	ANW_147	0.311967
PON_129	ANW_147	0.322128
PON_130	ANW_147	0.283316
PON_131	ANW_147	0.215647
PON_132	ANW_147	0.336714
PON_133	ANW_147	0.3212
PON_134	ANW_147	0.263991
PON_135	ANW_147	0.253431
PON_136	ANW_147	0.378374
PON_137	ANW_147	0.34818
PON_138	ANW_147	0.353137
PON_139	ANW_147	0.354845
PON_140	ANW_147	0.334371
PSE_090	ANW_147	0.351818
PSE_092	ANW_147	0.147762
PSE_093	ANW_147	0.434527
PSE_094	ANW_147	0.304903
PSE_095	ANW_147	0.261685
PSE_096	ANW_147	0.219148
PSE_097	ANW_147	0.24455
PSE_098	ANW_147	0.467774
PSE_099	ANW_147	0.248943
PSE_100	ANW_147	0.304301
PSE_102	ANW_147	0.484252
PSE_106	ANW_147	0.29092
PSE_110	ANW_147	0.379705
PSE_111	ANW_147	0.289944
PSW_112	ANW_147	0.401546
PSW_113	ANW_147	0.350789
PSW_114	ANW_147	0.044188
PSW_115	ANW_147	0.308086
PSW_116	ANW_147	0.146438
PSW_117	ANW_147	0.287324
PSW_118	ANW_147	0.145483
PSW_119	ANW_147	0.140859
PSW_120	ANW_147	0.188123
PSW_121	ANW_147	0.414595
PSW_122	ANW_147	0.299571
PSW_123	ANW_147	0.185737
PSW_124	ANW_147	0.310921
PSW_125	ANW_147	0.302772
PSW_126	ANW_147	0.015605
PSW_127	ANW_147	0.245242
PSW_128	ANW_147	0.294281
RED_031	ANW_147	0.368033
RED_032	ANW_147	0.223415
RED_033	ANW_147	0.363881
RED_034	ANW_147	0.344653
SOC_084	ANW_147	0.352457
SOC_085	ANW_147	0.380849
SOC_086	ANW_147	0.179384
SOC_087	ANW_147	0.022155
SOC_088	ANW_147	0.246811
SOC_089	ANW_147	0.326391
ANE_004	ANW_148	0.297092
ANE_150	ANW_148	0.490248
ANE_151	ANW_148	0.489127
ANE_152	ANW_148	0.307664
ANE_155	ANW_148	0.321994
ANW_141	ANW_148	0.353286
ANW_142	ANW_148	0.496973
ANW_143	ANW_148	0.400567
ANW_144	ANW_148	0.442398
ANW_145	ANW_148	0.14162
ANW_146	ANW_148	0.47612
ANW_147	ANW_148	0.563761
ANW_149	ANW_148	0.544365
ARC_158	ANW_148	0.274786
ARC_163	ANW_148	0.066229
ARC_168	ANW_148	0.317191
ARC_173	ANW_148	0.128297
ARC_175	ANW_148	0.231849
ARC_178	ANW_148	0.227995
ARC_180	ANW_148	0.276544
ARC_188	ANW_148	0.260448
ARC_189	ANW_148	0.229739
ARC_191	ANW_148	0.119896
ARC_193	ANW_148	0.243802
ARC_194	ANW_148	0.25492
ARC_196	ANW_148	0.242057
ARC_201	ANW_148	0.231951
ARC_205	ANW_148	0.234066
ARC_206	ANW_148	0.24863
ARC_208	ANW_148	0.253393
ARC_209	ANW_148	0.243325
ARC_210	ANW_148	0.262197
ASE_066	ANW_148	0.280698
ASE_067	ANW_148	0.281907
ASE_068	ANW_148	0.318244
ASE_070	ANW_148	0.380458
ASE_071	ANW_148	0.391702
ASW_072	ANW_148	0.397074
ASW_076	ANW_148	0.344224
ASW_078	ANW_148	0.333276
ASW_080	ANW_148	0.146032
ASW_081	ANW_148	0.211136
ASW_082	ANW_148	0.246996
ASW_083	ANW_148	0.26554
ION_036	ANW_148	0.222222
ION_038	ANW_148	0.006553
ION_039	ANW_148	0.024078
ION_041	ANW_148	0.151541
ION_042	ANW_148	0.314414
ION_043	ANW_148	0.172173
ION_045	ANW_148	0.240665
ION_046	ANW_148	0.110032
ION_047	ANW_148	0.254499
ION_048	ANW_148	0.002823
IOS_049	ANW_148	0.309785
IOS_051	ANW_148	0.406881
IOS_052	ANW_148	0.37061
IOS_053	ANW_148	0.327161
IOS_054	ANW_148	0.227724
IOS_058	ANW_148	0.326412
IOS_062	ANW_148	0.255046
IOS_064	ANW_148	0.412557
IOS_065	ANW_148	0.338636
MED_005	ANW_148	0.235656
MED_006	ANW_148	0.173468
MED_007	ANW_148	0.188933
MED_008	ANW_148	0.256304
MED_009	ANW_148	0.097723
MED_010	ANW_148	0.229143
MED_011	ANW_148	0.191818
MED_018	ANW_148	0.304819
MED_020	ANW_148	0.408915
MED_022	ANW_148	0.400289
MED_023	ANW_148	0.394073
MED_024	ANW_148	0.416678
MED_025	ANW_148	0.435906
MED_026	ANW_148	0.417822
PON_109	ANW_148	0.28048
PON_129	ANW_148	0.315026
PON_130	ANW_148	0.304946
PON_131	ANW_148	0.243876
PON_132	ANW_148	0.311039
PON_133	ANW_148	0.291051
PON_134	ANW_148	0.216702
PON_135	ANW_148	0.245673
PON_136	ANW_148	0.369382
PON_137	ANW_148	0.30535
PON_138	ANW_148	0.357252
PON_139	ANW_148	0.326925
PON_140	ANW_148	0.290288
PSE_090	ANW_148	0.341837
PSE_092	ANW_148	0.133664
PSE_093	ANW_148	0.317264
PSE_094	ANW_148	0.281394
PSE_095	ANW_148	0.273146
PSE_096	ANW_148	0.198488
PSE_097	ANW_148	0.248891
PSE_098	ANW_148	0.398272
PSE_099	ANW_148	0.319521
PSE_100	ANW_148	0.2991
PSE_102	ANW_148	0.377315
PSE_106	ANW_148	0.285313
PSE_110	ANW_148	0.363333
PSE_111	ANW_148	0.334319
PSW_112	ANW_148	0.425905
PSW_113	ANW_148	0.340224
PSW_114	ANW_148	0.047289
PSW_115	ANW_148	0.340733
PSW_116	ANW_148	0.134359
PSW_117	ANW_148	0.271259
PSW_118	ANW_148	0.161746
PSW_119	ANW_148	0.146534
PSW_120	ANW_148	0.227673
PSW_121	ANW_148	0.450691
PSW_122	ANW_148	0.314511
PSW_123	ANW_148	0.184424
PSW_124	ANW_148	0.331464
PSW_125	ANW_148	0.3066
PSW_126	ANW_148	0.028034
PSW_127	ANW_148	0.277533
PSW_128	ANW_148	0.303025
RED_031	ANW_148	0.297158
RED_032	ANW_148	0.246471
RED_033	ANW_148	0.292785
RED_034	ANW_148	0.31674
SOC_084	ANW_148	0.250504
SOC_085	ANW_148	0.361908
SOC_086	ANW_148	0.202523
SOC_087	ANW_148	0.059146
SOC_088	ANW_148	0.291201
SOC_089	ANW_148	0.241383
ANE_004	ANW_149	0.381364
ANE_150	ANW_149	0.656802
ANE_151	ANW_149	0.594956
ANE_152	ANW_149	0.413065
ANE_155	ANW_149	0.475208
ANW_141	ANW_149	0.460798
ANW_142	ANW_149	0.50478
ANW_143	ANW_149	0.592416
ANW_144	ANW_149	0.547712
ANW_145	ANW_149	0.125012
ANW_146	ANW_149	0.487462
ANW_147	ANW_149	0.573507
ANW_148	ANW_149	0.544365
ARC_158	ANW_149	0.373495
ARC_163	ANW_149	0.053719
ARC_168	ANW_149	0.417019
ARC_173	ANW_149	0.118045
ARC_175	ANW_149	0.345278
ARC_178	ANW_149	0.339347
ARC_180	ANW_149	0.347074
ARC_188	ANW_149	0.316115
ARC_189	ANW_149	0.327251
ARC_191	ANW_149	0.121001
ARC_193	ANW_149	0.344065
ARC_194	ANW_149	0.358262
ARC_196	ANW_149	0.320803
ARC_201	ANW_149	0.332937
ARC_205	ANW_149	0.334284
ARC_206	ANW_149	0.381654
ARC_208	ANW_149	0.398958
ARC_209	ANW_149	0.38178
ARC_210	ANW_149	0.397656
ASE_066	ANW_149	0.35442
ASE_067	ANW_149	0.318797
ASE_068	ANW_149	0.415662
ASE_070	ANW_149	0.563963
ASE_071	ANW_149	0.541922
ASW_072	ANW_149	0.46692
ASW_076	ANW_149	0.496835
ASW_078	ANW_149	0.262131
ASW_080	ANW_149	0.155205
ASW_081	ANW_149	0.320848
ASW_082	ANW_149	0.380993
ASW_083	ANW_149	0.382442
ION_036	ANW_149	0.181442
ION_038	ANW_149	0.007084
ION_039	ANW_149	0.016137
ION_041	ANW_149	0.152405
ION_042	ANW_149	0.42833
ION_043	ANW_149	0.191558
ION_045	ANW_149	0.280077
ION_046	ANW_149	0.101878
ION_047	ANW_149	0.259576
ION_048	ANW_149	0.002732
IOS_049	ANW_149	0.410894
IOS_051	ANW_149	0.539972
IOS_052	ANW_149	0.497484
IOS_053	ANW_149	0.39772
IOS_054	ANW_149	0.288069
IOS_058	ANW_149	0.394372
IOS_062	ANW_149	0.25524
IOS_064	ANW_149	0.576022
IOS_065	ANW_149	0.492674
MED_005	ANW_149	0.272004
MED_006	ANW_149	0.161712
MED_007	ANW_149	0.189625
MED_008	ANW_149	0.277935
MED_009	ANW_149	0.083751
MED_010	ANW_149	0.21293
MED_011	ANW_149	0.23102
MED_018	ANW_149	0.32541
MED_020	ANW_149	0.426433
MED_022	ANW_149	0.521191
MED_023	ANW_149	0.351882
MED_024	ANW_149	0.544602
MED_025	ANW_149	0.556254
MED_026	ANW_149	0.478365
PON_109	ANW_149	0.413345
PON_129	ANW_149	0.466665
PON_130	ANW_149	0.340627
PON_131	ANW_149	0.237027
PON_132	ANW_149	0.425989
PON_133	ANW_149	0.394854
PON_134	ANW_149	0.238614
PON_135	ANW_149	0.275325
PON_136	ANW_149	0.478289
PON_137	ANW_149	0.476912
PON_138	ANW_149	0.448125
PON_139	ANW_149	0.46785
PON_140	ANW_149	0.430206
PSE_090	ANW_149	0.300413
PSE_092	ANW_149	0.178035
PSE_093	ANW_149	0.411405
PSE_094	ANW_149	0.29367
PSE_095	ANW_149	0.305755
PSE_096	ANW_149	0.271727
PSE_097	ANW_149	0.316477
PSE_098	ANW_149	0.518634
PSE_099	ANW_149	0.348136
PSE_100	ANW_149	0.252929
PSE_102	ANW_149	0.486071
PSE_106	ANW_149	0.395696
PSE_110	ANW_149	0.497684
PSE_111	ANW_149	0.276121
PSW_112	ANW_149	0.377888
PSW_113	ANW_149	0.370355
PSW_114	ANW_149	0.043681
PSW_115	ANW_149	0.296171
PSW_116	ANW_149	0.188584
PSW_117	ANW_149	0.31938
PSW_118	ANW_149	0.172555
PSW_119	ANW_149	0.168928
PSW_120	ANW_149	0.231216
PSW_121	ANW_149	0.377909
PSW_122	ANW_149	0.393856
PSW_123	ANW_149	0.261993
PSW_124	ANW_149	0.403131
PSW_125	ANW_149	0.271998
PSW_126	ANW_149	0.022309
PSW_127	ANW_149	0.362474
PSW_128	ANW_149	0.412233
RED_031	ANW_149	0.44935
RED_032	ANW_149	0.277669
RED_033	ANW_149	0.445892
RED_034	ANW_149	0.414644
SOC_084	ANW_149	0.418771
SOC_085	ANW_149	0.36367
SOC_086	ANW_149	0.1869
SOC_087	ANW_149	0.035144
SOC_088	ANW_149	0.256634
SOC_089	ANW_149	0.373754
ANE_004	ARC_158	0.211358
ANE_150	ARC_158	0.34589
ANE_151	ARC_158	0.283395
ANE_152	ARC_158	0.267581
ANE_155	ARC_158	0.53075
ANW_141	ARC_158	0.437677
ANW_142	ARC_158	0.357289
ANW_143	ARC_158	0.458309
ANW_144	ARC_158	0.328978
ANW_145	ARC_158	0.079103
ANW_146	ARC_158	0.423546
ANW_147	ARC_158	0.364436
ANW_148	ARC_158	0.274786
ANW_149	ARC_158	0.373495
ARC_163	ARC_158	0.057092
ARC_168	ARC_158	0.480304
ARC_173	ARC_158	0.145981
ARC_175	ARC_158	0.715543
ARC_178	ARC_158	0.718718
ARC_180	ARC_158	0.44337
ARC_188	ARC_158	0.495197
ARC_189	ARC_158	0.670763
ARC_191	ARC_158	0.259355
ARC_193	ARC_158	0.728573
ARC_194	ARC_158	0.756534
ARC_196	ARC_158	0.55334
ARC_201	ARC_158	0.724812
ARC_205	ARC_158	0.674575
ARC_206	ARC_158	0.566701
ARC_208	ARC_158	0.683848
ARC_209	ARC_158	0.683664
ARC_210	ARC_158	0.482984
ASE_066	ARC_158	0.2344
ASE_067	ARC_158	0.264135
ASE_068	ARC_158	0.447917
ASE_070	ARC_158	0.458533
ASE_071	ARC_158	0.403635
ASW_072	ARC_158	0.250621
ASW_076	ARC_158	0.573748
ASW_078	ARC_158	0.139752
ASW_080	ARC_158	0.09042
ASW_081	ARC_158	0.454254
ASW_082	ARC_158	0.599412
ASW_083	ARC_158	0.336664
ION_036	ARC_158	0.127034
ION_038	ARC_158	0.003854
ION_039	ARC_158	0.0049
ION_041	ARC_158	0.10925
ION_042	ARC_158	0.453496
ION_043	ARC_158	0.100465
ION_045	ARC_158	0.202432
ION_046	ARC_158	0.065857
ION_047	ARC_158	0.212676
ION_048	ARC_158	0.002219
IOS_049	ARC_158	0.492096
IOS_051	ARC_158	0.378018
IOS_052	ARC_158	0.325373
IOS_053	ARC_158	0.337927
IOS_054	ARC_158	0.226129
IOS_058	ARC_158	0.247175
IOS_062	ARC_158	0.144605
IOS_064	ARC_158	0.335424
IOS_065	ARC_158	0.417538
MED_005	ARC_158	0.152805
MED_006	ARC_158	0.120618
MED_007	ARC_158	0.089227
MED_008	ARC_158	0.147222
MED_009	ARC_158	0.045308
MED_010	ARC_158	0.11084
MED_011	ARC_158	0.132678
MED_018	ARC_158	0.193054
MED_020	ARC_158	0.250834
MED_022	ARC_158	0.32816
MED_023	ARC_158	0.217017
MED_024	ARC_158	0.408751
MED_025	ARC_158	0.319205
MED_026	ARC_158	0.274746
PON_109	ARC_158	0.405871
PON_129	ARC_158	0.300711
PON_130	ARC_158	0.221285
PON_131	ARC_158	0.160534
PON_132	ARC_158	0.3083
PON_133	ARC_158	0.426237
PON_134	ARC_158	0.183237
PON_135	ARC_158	0.206361
PON_136	ARC_158	0.304662
PON_137	ARC_158	0.486206
PON_138	ARC_158	0.301797
PON_139	ARC_158	0.466576
PON_140	ARC_158	0.436773
PSE_090	ARC_158	0.214848
PSE_092	ARC_158	0.13546
PSE_093	ARC_158	0.509866
PSE_094	ARC_158	0.163075
PSE_095	ARC_158	0.172809
PSE_096	ARC_158	0.172142
PSE_097	ARC_158	0.17328
PSE_098	ARC_158	0.359121
PSE_099	ARC_158	0.162715
PSE_100	ARC_158	0.182676
PSE_102	ARC_158	0.516263
PSE_106	ARC_158	0.350736
PSE_110	ARC_158	0.437339
PSE_111	ARC_158	0.151734
PSW_112	ARC_158	0.212731
PSW_113	ARC_158	0.295973
PSW_114	ARC_158	0.018982
PSW_115	ARC_158	0.179979
PSW_116	ARC_158	0.12852
PSW_117	ARC_158	0.254012
PSW_118	ARC_158	0.097738
PSW_119	ARC_158	0.094028
PSW_120	ARC_158	0.12347
PSW_121	ARC_158	0.233612
PSW_122	ARC_158	0.228873
PSW_123	ARC_158	0.185735
PSW_124	ARC_158	0.25135
PSW_125	ARC_158	0.197487
PSW_126	ARC_158	0.00609
PSW_127	ARC_158	0.204348
PSW_128	ARC_158	0.251723
RED_031	ARC_158	0.497904
RED_032	ARC_158	0.189978
RED_033	ARC_158	0.506571
RED_034	ARC_158	0.296314
SOC_084	ARC_158	0.588178
SOC_085	ARC_158	0.311761
SOC_086	ARC_158	0.149702
SOC_087	ARC_158	0.012279
SOC_088	ARC_158	0.191812
SOC_089	ARC_158	0.612732
ANE_004	ARC_163	0.047266
ANE_150	ARC_163	0.058137
ANE_151	ARC_163	0.060811
ANE_152	ARC_163	0.054864
ANE_155	ARC_163	0.060367
ANW_141	ARC_163	0.056778
ANW_142	ARC_163	0.055352
ANW_143	ARC_163	0.051545
ANW_144	ARC_163	0.078215
ANW_145	ARC_163	0.044697
ANW_146	ARC_163	0.052547
ANW_147	ARC_163	0.057112
ANW_148	ARC_163	0.066229
ANW_149	ARC_163	0.053719
ARC_158	ARC_163	0.057092
ARC_168	ARC_163	0.076218
ARC_173	ARC_163	0.321732
ARC_175	ARC_163	0.057195
ARC_178	ARC_163	0.04484
ARC_180	ARC_163	0.065345
ARC_188	ARC_163	0.076604
ARC_189	ARC_163	0.050341
ARC_191	ARC_163	0.055404
ARC_193	ARC_163	0.051044
ARC_194	ARC_163	0.058886
ARC_196	ARC_163	0.059474
ARC_201	ARC_163	0.049538
ARC_205	ARC_163	0.050674
ARC_206	ARC_163	0.062272
ARC_208	ARC_163	0.061131
ARC_209	ARC_163	0.057328
ARC_210	ARC_163	0.061288
ASE_066	ARC_163	0.058751
ASE_067	ARC_163	0.065361
[truncated: 15,293 more rows]

## Sheet: Supplementary Data S8
fraction1	fraction2	r1	p1	r2	p2	LL1	UL1	LL2	UL2	z	p	Cohen_q
SRF_FLV	SRF_NAV	-0.36	6.77341e-06	-0.2	0.000341574	-0.493	-0.211	-0.305	-0.09	-1.727	0.042	-0.174
SRF_FLV	SRF_MiAV	-0.36	6.77341e-06	-0.12	0.00469514	-0.493	-0.211	-0.204	-0.035	-2.73	0.003	-0.256
SRF_FLV	SRF_MeAV	-0.36	6.77341e-06	-0.16	0.000420103	-0.493	-0.211	-0.245	-0.072	-2.277	0.011	-0.215
SRF_NAV	SRF_MiAV	-0.2	0.000341574	-0.12	0.00469514	-0.305	-0.09	-0.204	-0.035	-1.141	0.127	-0.082
SRF_NAV	SRF_MeAV	-0.2	0.000341574	-0.16	0.000420103	-0.305	-0.09	-0.245	-0.072	-0.566	0.286	-0.041
SRF_MiAV	SRF_MeAV	-0.12	0.00469514	-0.16	0.000420103	-0.204	-0.035	-0.245	-0.072	0.647	0.259	0.041

## Sheet: Supplementary Data S9
fraction1	fraction2	r1	p1	r2	p2	LL1	UL1	LL2	UL2	z	p	Cohen_q
SRF_FLV	SRF_NAV	-0.49	1.83305e-07	-0.22	0.000617525	-0.604	-0.357	-0.305	-0.09	-3.306	1.35988e-14	-0.333
SRF_FLV	SRF_MiAV	-0.49	1.83305e-07	0.02	0.0100752	-0.604	-0.357	-0.066	0.105	-5.922	4.58729e-12	-0.556
SRF_FLV	SRF_MeAV	-0.49	1.83305e-07	-0.05	0.00919019	-0.604	-0.357	-0.138	0.039	-5.135	9.75008e-16	-0.486
SRF_NAV	SRF_MiAV	-0.22	0.000617525	0.02	0.0100752	-0.305	-0.09	-0.066	0.105	-3.093	0.001	-0.223
SRF_NAV	SRF_MeAV	-0.22	0.000617525	-0.05	0.00919019	-0.305	-0.09	-0.138	0.039	-2.091	0.018	-0.153
SRF_MiAV	SRF_MeAV	0.02	0.0100752	-0.05	0.00919019	-0.066	0.105	-0.138	0.039	1.11	0.133	0.07

[truncated: 3 more sheets: Supplementary Data S10, Supplementary Data S11, Supplementary Data S12]
